# Supplementary material for: Integrating Ecological and Engineering Concepts of Resilience in Microbial Communities
Source: Front Microbiol. 2015 Dec 1;6:1298. doi: 10.3389/fmicb.2015.01298 (PMC4664643; doi:10.3389/fmicb.2015.01298)
Supplement: Supplementary file 1 [file Presentation1.ZIP]

Archive with 3 entries (3 files):
- network_data_small.csv
- Song_et_al_Frontiers2015_SuppInfo.ipynb
- Song_et_al_Frontiers2015_SuppInfo.pdf
