# Supplementary material for: Integrating Ecological and Engineering Concepts of Resilience in Microbial Communities
Source: Front Microbiol. 2015 Dec 1;6:1298. doi: 10.3389/fmicb.2015.01298 (PMC4664643; doi:10.3389/fmicb.2015.01298)
Supplement: Supplementary file 1 [file Presentation1.ZIP › network_data_small.csv]

Env1	Env2	Net1	Net2	Net3	State1	State2	State3	State4	State5	State6	Func1	Balance
14	58	0.63	0.19	0.73	8.82	5.18	59.6758	2.607632999999999	0.964467	6.144467	125.49606700000001	0.0
14	58	0.63	0.19	0.26	8.82	5.18	59.6758	0.9287459999999997	2.643353999999999	7.823353999999998	127.174954	0.0
14	58	0.63	0.19	0.0	8.82	5.18	59.6758	0.0	3.572099999999999	8.752099999999999	128.1037	0.0
14	58	0.63	0.19	0.22	8.82	5.18	59.6758	0.7858619999999997	2.786237999999999	7.966237999999999	127.31783800000001	0.0
14	58	0.63	0.19	0.96	8.82	5.18	59.6758	3.429215999999999	0.142884	5.322884	124.674484	0.0
14	58	0.63	0.19	0.66	8.82	5.18	59.6758	2.3575859999999995	1.2145139999999994	6.394513999999999	125.746114	0.0
14	58	0.63	0.19	0.37	8.82	5.18	59.6758	1.3216769999999995	2.2504229999999996	7.430422999999999	126.78202300000001	0.0
14	58	0.63	0.19	0.36	8.82	5.18	59.6758	1.2859559999999997	2.2861439999999993	7.466143999999999	126.817744	0.0
14	58	0.63	0.19	0.7	8.82	5.18	59.6758	2.500469999999999	1.0716299999999999	6.25163	125.60323000000001	0.0
14	58	0.63	0.19	0.41	8.82	5.18	59.6758	1.4645609999999996	2.107538999999999	7.287538999999999	126.639139	0.0
14	58	0.63	0.31	0.73	8.82	5.18	60.7342	2.2213169999999995	0.821583	6.001583	127.469983	0.0
14	58	0.63	0.31	0.95	8.82	5.18	60.7342	2.8907549999999995	0.15214499999999997	5.332145	126.800545	0.0
14	58	0.63	0.31	0.86	8.82	5.18	60.7342	2.6168939999999994	0.4260060000000001	5.606006	127.074406	0.0
14	58	0.63	0.31	0.84	8.82	5.18	60.7342	2.5560359999999993	0.4868640000000002	5.666864	127.135264	0.0
14	58	0.63	0.31	0.04	8.82	5.18	60.7342	0.12171599999999998	2.9211839999999993	8.101184	129.569584	0.0
14	58	0.63	0.31	0.63	8.82	5.18	60.7342	1.9170269999999996	1.125873	6.305873	127.77427300000001	0.0
14	58	0.63	0.31	0.81	8.82	5.18	60.7342	2.464749	0.5781509999999996	5.758151	127.226551	0.0
14	58	0.63	0.31	0.15	8.82	5.18	60.7342	0.4564349999999999	2.5864649999999996	7.766464999999999	129.234865	0.0
14	58	0.63	0.31	0.33	8.82	5.18	60.7342	1.004157	2.0387429999999993	7.218742999999999	128.687143	0.0
14	58	0.63	0.31	0.92	8.82	5.18	60.7342	2.7994679999999996	0.24343199999999987	5.423432	126.89183200000001	0.0
14	58	0.63	0.11	0.67	8.82	5.18	58.9702	2.629683000000001	1.295217	6.475217	124.415617	0.0
14	58	0.63	0.11	0.68	8.82	5.18	58.9702	2.6689320000000007	1.2559680000000002	6.435968	124.376368	0.0
14	58	0.63	0.11	0.6	8.82	5.18	58.9702	2.3549400000000005	1.5699600000000005	6.74996	124.69036	0.0
14	58	0.63	0.11	0.02	8.82	5.18	58.9702	0.07849800000000003	3.8464020000000008	9.026402000000001	126.966802	0.0
14	58	0.63	0.11	0.22	8.82	5.18	58.9702	0.8634780000000002	3.0614220000000008	8.241422	126.181822	0.0
14	58	0.63	0.11	0.03	8.82	5.18	58.9702	0.11774700000000002	3.807153000000001	8.987153000000001	126.927553	0.0
14	58	0.63	0.11	0.06	8.82	5.18	58.9702	0.23549400000000004	3.689406000000001	8.869406000000001	126.809806	0.0
14	58	0.63	0.11	0.93	8.82	5.18	58.9702	3.650157000000001	0.27474299999999996	5.454743	123.39514299999999	0.0
14	58	0.63	0.11	0.27	8.82	5.18	58.9702	1.0597230000000004	2.8651770000000005	8.045177	125.98557699999999	0.0
14	58	0.63	0.11	0.78	8.82	5.18	58.9702	3.0614220000000008	0.8634780000000002	6.043478	123.983878	0.0
14	58	0.63	0.98	0.32	8.82	5.18	66.64359999999999	0.028224000000001297	0.059976000000002756	5.239976000000002	138.527176	0.0
14	58	0.63	0.98	0.03	8.82	5.18	66.64359999999999	0.0026460000000001213	0.08555400000000393	5.265554000000003	138.552754	0.0
14	58	0.63	0.98	0.9	8.82	5.18	66.64359999999999	0.07938000000000366	0.008820000000000397	5.18882	138.47601999999998	0.0
14	58	0.63	0.98	0.15	8.82	5.18	66.64359999999999	0.013230000000000608	0.07497000000000345	5.254970000000003	138.54217	0.0
14	58	0.63	0.98	0.6	8.82	5.18	66.64359999999999	0.05292000000000243	0.03528000000000162	5.215280000000002	138.50248	0.0
14	58	0.63	0.98	0.67	8.82	5.18	66.64359999999999	0.05909400000000272	0.029106000000001332	5.209106000000001	138.49630599999998	0.0
14	58	0.63	0.98	0.42	8.82	5.18	66.64359999999999	0.0370440000000017	0.05115600000000235	5.231156000000002	138.51835599999998	0.0
14	58	0.63	0.98	0.25	8.82	5.18	66.64359999999999	0.022050000000001013	0.06615000000000304	5.246150000000003	138.53334999999998	0.0
14	58	0.63	0.98	0.3	8.82	5.18	66.64359999999999	0.026460000000001215	0.061740000000002834	5.241740000000003	138.52893999999998	0.0
14	58	0.63	0.98	0.55	8.82	5.18	66.64359999999999	0.04851000000000223	0.03969000000000182	5.219690000000002	138.50689	0.0
14	58	0.63	0.91	0.41	8.82	5.18	66.0262	0.16272899999999946	0.23417099999999924	5.414170999999999	137.46657100000002	0.0
14	58	0.63	0.91	0.09	8.82	5.18	66.0262	0.035720999999999885	0.3611789999999988	5.541178999999999	137.593579	0.0
14	58	0.63	0.91	0.24	8.82	5.18	66.0262	0.09525599999999969	0.301643999999999	5.481643999999998	137.534044	0.0
14	58	0.63	0.91	0.75	8.82	5.18	66.0262	0.297674999999999	0.09922499999999967	5.279224999999999	137.331625	0.0
14	58	0.63	0.91	0.16	8.82	5.18	66.0262	0.0635039999999998	0.3333959999999989	5.513395999999998	137.565796	0.0
14	58	0.63	0.91	0.38	8.82	5.18	66.0262	0.1508219999999995	0.2460779999999992	5.426077999999999	137.478478	0.0
14	58	0.63	0.91	0.5	8.82	5.18	66.0262	0.19844999999999935	0.19844999999999935	5.378449999999999	137.43085	0.0
14	58	0.63	0.91	0.17	8.82	5.18	66.0262	0.06747299999999978	0.3294269999999989	5.509426999999999	137.561827	0.0
14	58	0.63	0.91	0.67	8.82	5.18	66.0262	0.26592299999999913	0.13097699999999957	5.310976999999999	137.363377	0.0
14	58	0.63	0.91	0.02	8.82	5.18	66.0262	0.007937999999999975	0.3889619999999987	5.568961999999998	137.621362	0.0
14	58	0.63	0.8	0.52	8.82	5.18	65.056	0.45864000000000077	0.4233600000000007	5.60336	135.71536	0.0
14	58	0.63	0.8	0.83	8.82	5.18	65.056	0.7320600000000012	0.1499400000000003	5.32994	135.44194	0.0
14	58	0.63	0.8	0.31	8.82	5.18	65.056	0.27342000000000044	0.608580000000001	5.7885800000000005	135.90058	0.0
14	58	0.63	0.8	0.24	8.82	5.18	65.056	0.21168000000000034	0.6703200000000011	5.850320000000001	135.96232	0.0
14	58	0.63	0.8	0.32	8.82	5.18	65.056	0.2822400000000005	0.599760000000001	5.7797600000000005	135.89176	0.0
14	58	0.63	0.8	0.97	8.82	5.18	65.056	0.8555400000000014	0.02646000000000004	5.20646	135.31846	0.0
14	58	0.63	0.8	0.12	8.82	5.18	65.056	0.10584000000000017	0.7761600000000013	5.956160000000001	136.06816	0.0
14	58	0.63	0.8	0.2	8.82	5.18	65.056	0.1764000000000003	0.7056000000000011	5.885600000000001	135.9976	0.0
14	58	0.63	0.8	0.79	8.82	5.18	65.056	0.6967800000000012	0.18522000000000027	5.36522	135.47722	0.0
14	58	0.63	0.8	0.84	8.82	5.18	65.056	0.7408800000000012	0.14112000000000025	5.32112	135.43312	0.0
14	58	0.63	0.65	0.6	8.82	5.18	63.733000000000004	0.9260999999999988	0.6173999999999993	5.797399999999999	133.26340000000002	0.0
14	58	0.63	0.65	0.27	8.82	5.18	63.733000000000004	0.41674499999999953	1.1267549999999986	6.306754999999998	133.77275500000002	0.0
14	58	0.63	0.65	0.26	8.82	5.18	63.733000000000004	0.4013099999999995	1.1421899999999985	6.322189999999998	133.78819000000001	0.0
14	58	0.63	0.65	0.91	8.82	5.18	63.733000000000004	1.4045849999999984	0.13891499999999968	5.318915	132.784915	0.0
14	58	0.63	0.65	0.38	8.82	5.18	63.733000000000004	0.5865299999999993	0.9569699999999988	6.136969999999998	133.60297	0.0
14	58	0.63	0.65	0.35	8.82	5.18	63.733000000000004	0.5402249999999993	1.0032749999999988	6.183274999999998	133.64927500000002	0.0
14	58	0.63	0.65	0.99	8.82	5.18	63.733000000000004	1.528064999999998	0.015435000000000088	5.195435	132.661435	0.0
14	58	0.63	0.65	0.75	8.82	5.18	63.733000000000004	1.1576249999999986	0.3858749999999995	5.565874999999999	133.031875	0.0
14	58	0.63	0.65	0.85	8.82	5.18	63.733000000000004	1.3119749999999983	0.23152499999999976	5.411524999999999	132.87752500000002	0.0
14	58	0.63	0.65	0.43	8.82	5.18	63.733000000000004	0.6637049999999992	0.8797949999999989	6.0597949999999985	133.52579500000002	0.0
14	58	0.63	0.05	0.72	8.82	5.18	58.441	3.016439999999999	1.17306	6.353059999999999	123.23506	0.0
14	58	0.63	0.05	0.39	8.82	5.18	58.441	1.6339049999999997	2.5555949999999994	7.735594999999999	124.61759500000001	0.0
14	58	0.63	0.05	0.49	8.82	5.18	58.441	2.052854999999999	2.1366449999999997	7.316644999999999	124.198645	0.0
14	58	0.63	0.05	1.0	8.82	5.18	58.441	4.189499999999999	0.0	5.18	122.06200000000001	0.0
14	58	0.63	0.05	0.65	8.82	5.18	58.441	2.7231749999999995	1.4663249999999994	6.646324999999999	123.52832500000001	0.0
14	58	0.63	0.05	0.25	8.82	5.18	58.441	1.0473749999999997	3.142124999999999	8.322125	125.204125	0.0
14	58	0.63	0.05	0.67	8.82	5.18	58.441	2.8069649999999995	1.3825349999999994	6.562534999999999	123.444535	0.0
14	58	0.63	0.05	0.94	8.82	5.18	58.441	3.938129999999999	0.2513700000000001	5.431369999999999	122.31337	0.0
14	58	0.63	0.05	0.04	8.82	5.18	58.441	0.16757999999999995	4.021919999999999	9.201919999999998	126.08392	0.0
14	58	0.63	0.05	0.74	8.82	5.18	58.441	3.100229999999999	1.08927	6.26927	123.15127000000001	0.0
14	58	0.63	0.88	0.95	8.82	5.18	65.7616	0.5027399999999994	0.02646000000000004	5.20646	136.72966	0.0
14	58	0.63	0.88	0.47	8.82	5.18	65.7616	0.24872399999999972	0.2804759999999997	5.460476	136.983676	0.0
14	58	0.63	0.88	0.35	8.82	5.18	65.7616	0.1852199999999998	0.3439799999999996	5.523979999999999	137.04718	0.0
14	58	0.63	0.88	0.14	8.82	5.18	65.7616	0.07408799999999993	0.4551119999999995	5.6351119999999995	137.158312	0.0
14	58	0.63	0.88	0.72	8.82	5.18	65.7616	0.3810239999999996	0.14817599999999986	5.328175999999999	136.85137600000002	0.0
14	58	0.63	0.88	0.48	8.82	5.18	65.7616	0.25401599999999974	0.2751839999999997	5.455183999999999	136.978384	0.0
14	58	0.63	0.88	0.3	8.82	5.18	65.7616	0.15875999999999982	0.37043999999999966	5.550439999999999	137.07364	0.0
14	58	0.63	0.88	0.81	8.82	5.18	65.7616	0.4286519999999996	0.10054799999999986	5.280548	136.803748	0.0
14	58	0.63	0.88	0.76	8.82	5.18	65.7616	0.4021919999999996	0.12700799999999984	5.307008	136.830208	0.0
14	58	0.63	0.88	0.61	8.82	5.18	65.7616	0.32281199999999965	0.2063879999999998	5.386387999999999	136.909588	0.0
14	58	0.63	0.79	0.33	8.82	5.18	64.9678	0.3056130000000006	0.6204870000000011	5.800487	135.736087	0.0
14	58	0.63	0.79	0.72	8.82	5.18	64.9678	0.6667920000000012	0.25930800000000054	5.4393080000000005	135.374908	0.0
14	58	0.63	0.79	0.28	8.82	5.18	64.9678	0.2593080000000005	0.6667920000000012	5.846792000000001	135.782392	0.0
14	58	0.63	0.79	0.21	8.82	5.18	64.9678	0.19448100000000035	0.7316190000000014	5.911619000000001	135.847219	0.0
14	58	0.63	0.79	0.88	8.82	5.18	64.9678	0.8149680000000015	0.11113200000000023	5.291132	135.226732	0.0
14	58	0.63	0.79	0.37	8.82	5.18	64.9678	0.3426570000000006	0.583443000000001	5.7634430000000005	135.699043	0.0
14	58	0.63	0.79	0.94	8.82	5.18	64.9678	0.8705340000000016	0.055566000000000115	5.2355659999999995	135.171166	0.0
14	58	0.63	0.79	0.85	8.82	5.18	64.9678	0.7871850000000015	0.13891500000000023	5.318915	135.254515	0.0
14	58	0.63	0.79	0.14	8.82	5.18	64.9678	0.12965400000000024	0.7964460000000014	5.976446000000001	135.912046	0.0
14	58	0.63	0.79	0.83	8.82	5.18	64.9678	0.7686630000000014	0.15743700000000027	5.3374369999999995	135.273037	0.0
14	58	0.69	0.02	0.13	9.66	4.34	58.1932	0.6153420000000002	4.118058000000001	8.458058000000001	124.844458	0.0
14	58	0.69	0.02	0.63	9.66	4.34	58.1932	2.9820420000000007	1.7513580000000006	6.0913580000000005	122.477758	0.0
14	58	0.69	0.02	0.87	9.66	4.34	58.1932	4.118058000000001	0.6153420000000001	4.955342	121.341742	0.0
14	58	0.69	0.02	0.73	9.66	4.34	58.1932	3.455382000000001	1.2780180000000003	5.618018	122.004418	0.0
14	58	0.69	0.02	0.14	9.66	4.34	58.1932	0.6626760000000003	4.070724000000001	8.410724000000002	124.797124	0.0
14	58	0.69	0.02	0.46	9.66	4.34	58.1932	2.1773640000000007	2.5560360000000006	6.8960360000000005	123.28243599999999	0.0
14	58	0.69	0.02	0.06	9.66	4.34	58.1932	0.2840040000000001	4.449396000000001	8.789396	125.17579599999999	0.0
14	58	0.69	0.02	0.5	9.66	4.34	58.1932	2.3667000000000007	2.3667000000000007	6.7067000000000005	123.09309999999999	0.0
14	58	0.69	0.02	0.81	9.66	4.34	58.1932	3.8340540000000014	0.899346	5.239345999999999	121.62574599999999	0.0
14	58	0.69	0.02	0.35	9.66	4.34	58.1932	1.6566900000000004	3.076710000000001	7.416710000000001	123.80310999999999	0.0
14	58	0.69	0.17	0.09	9.66	4.34	59.6422	0.36080099999999987	3.648098999999999	7.988098999999998	127.27249900000001	0.0
14	58	0.69	0.17	0.1	9.66	4.34	59.6422	0.4008899999999999	3.608009999999999	7.948009999999998	127.23241	0.0
14	58	0.69	0.17	0.72	9.66	4.34	59.6422	2.886407999999999	1.1224919999999998	5.462491999999999	124.746892	0.0
14	58	0.69	0.17	0.96	9.66	4.34	59.6422	3.8485439999999986	0.16035600000000017	4.500356	123.784756	0.0
14	58	0.69	0.17	0.78	9.66	4.34	59.6422	3.1269419999999992	0.8819579999999996	5.221957999999999	124.506358	0.0
14	58	0.69	0.17	0.61	9.66	4.34	59.6422	2.4454289999999994	1.5634709999999994	5.903471	125.187871	0.0
14	58	0.69	0.17	0.79	9.66	4.34	59.6422	3.1670309999999993	0.8418689999999995	5.181868999999999	124.46626900000001	0.0
14	58	0.69	0.17	0.32	9.66	4.34	59.6422	1.2828479999999995	2.7260519999999993	7.066051999999999	126.350452	0.0
14	58	0.69	0.17	0.59	9.66	4.34	59.6422	2.3652509999999993	1.6436489999999995	5.983649	125.268049	0.0
14	58	0.69	0.17	0.89	9.66	4.34	59.6422	3.567920999999999	0.440979	4.780979	124.06537900000001	0.0
14	58	0.69	0.35	0.51	9.66	4.34	61.381	1.601145	1.538355	5.878355	128.640355	0.0
14	58	0.69	0.35	0.82	9.66	4.34	61.381	2.5743899999999997	0.5651100000000002	4.9051100000000005	127.66711000000001	0.0
14	58	0.69	0.35	0.96	9.66	4.34	61.381	3.0139199999999997	0.12558000000000025	4.46558	127.22758	0.0
14	58	0.69	0.35	0.3	9.66	4.34	61.381	0.94185	2.19765	6.537649999999999	129.29964999999999	0.0
14	58	0.69	0.35	0.37	9.66	4.34	61.381	1.161615	1.977885	6.3178849999999995	129.079885	0.0
14	58	0.69	0.35	0.48	9.66	4.34	61.381	1.5069599999999999	1.63254	5.97254	128.73454	0.0
14	58	0.69	0.35	0.02	9.66	4.34	61.381	0.06279	3.07671	7.41671	130.17871	0.0
14	58	0.69	0.35	0.39	9.66	4.34	61.381	1.224405	1.915095	6.255095	129.017095	0.0
14	58	0.69	0.35	0.6	9.66	4.34	61.381	1.8837	1.2558	5.5958	128.3578	0.0
14	58	0.69	0.35	0.95	9.66	4.34	61.381	2.982525	0.1569750000000001	4.496975	127.258975	0.0
14	58	0.69	0.55	0.12	9.66	4.34	63.313	0.26081999999999983	1.912679999999999	6.252679999999999	132.87868	0.0
14	58	0.69	0.55	0.11	9.66	4.34	63.313	0.23908499999999988	1.934414999999999	6.274414999999999	132.900415	0.0
14	58	0.69	0.55	0.82	9.66	4.34	63.313	1.782269999999999	0.39122999999999997	4.73123	131.35723000000002	0.0
14	58	0.69	0.55	0.78	9.66	4.34	63.313	1.6953299999999991	0.47816999999999976	4.818169999999999	131.44417	0.0
14	58	0.69	0.55	0.4	9.66	4.34	63.313	0.8693999999999996	1.3040999999999991	5.644099999999999	132.2701	0.0
14	58	0.69	0.55	0.0	9.66	4.34	63.313	0.0	2.173499999999999	6.513499999999999	133.1395	0.0
14	58	0.69	0.55	0.58	9.66	4.34	63.313	1.2606299999999993	0.9128699999999996	5.25287	131.87887	0.0
14	58	0.69	0.55	0.53	9.66	4.34	63.313	1.1519549999999994	1.0215449999999995	5.361545	131.987545	0.0
14	58	0.69	0.55	0.63	9.66	4.34	63.313	1.3693049999999993	0.8041949999999995	5.144195	131.770195	0.0
14	58	0.69	0.55	0.74	9.66	4.34	63.313	1.608389999999999	0.5651099999999998	4.90511	131.53111	0.0
14	58	0.69	0.13	0.82	9.66	4.34	59.2558	3.4457219999999995	0.7563780000000002	5.096378	123.607978	0.0
14	58	0.69	0.13	0.32	9.66	4.34	59.2558	1.3446719999999999	2.8574279999999996	7.1974279999999995	125.709028	0.0
14	58	0.69	0.13	0.15	9.66	4.34	59.2558	0.630315	3.5717849999999998	7.911785	126.423385	0.0
14	58	0.69	0.13	0.98	9.66	4.34	59.2558	4.1180579999999996	0.08404200000000017	4.424042	122.935642	0.0
14	58	0.69	0.13	0.41	9.66	4.34	59.2558	1.7228609999999998	2.4792389999999997	6.819239	125.330839	0.0
14	58	0.69	0.13	0.64	9.66	4.34	59.2558	2.6893439999999997	1.512756	5.852755999999999	124.364356	0.0
14	58	0.69	0.13	0.69	9.66	4.34	59.2558	2.8994489999999997	1.302651	5.642651	124.154251	0.0
14	58	0.69	0.13	0.07	9.66	4.34	59.2558	0.294147	3.9079529999999996	8.247952999999999	126.759553	0.0
14	58	0.69	0.13	0.73	9.66	4.34	59.2558	3.0675329999999996	1.134567	5.474567	123.986167	0.0
14	58	0.69	0.13	0.75	9.66	4.34	59.2558	3.151575	1.050525	5.390525	123.902125	0.0
14	58	0.69	0.27	0.06	9.66	4.34	60.6082	0.2115540000000001	3.314346000000002	7.654346000000002	128.870746	0.0
14	58	0.69	0.27	0.03	9.66	4.34	60.6082	0.10577700000000005	3.4201230000000016	7.760123000000002	128.976523	0.0
14	58	0.69	0.27	0.74	9.66	4.34	60.6082	2.6091660000000014	0.9167340000000004	5.256734	126.47313399999999	0.0
14	58	0.69	0.27	0.05	9.66	4.34	60.6082	0.1762950000000001	3.3496050000000017	7.689605000000002	128.906005	0.0
14	58	0.69	0.27	0.93	9.66	4.34	60.6082	3.279087000000002	0.24681299999999995	4.586812999999999	125.803213	0.0
14	58	0.69	0.27	0.0	9.66	4.34	60.6082	0.0	3.525900000000002	7.865900000000002	129.0823	0.0
14	58	0.69	0.27	0.49	9.66	4.34	60.6082	1.7276910000000008	1.798209000000001	6.138209000000001	127.354609	0.0
14	58	0.69	0.27	0.6	9.66	4.34	60.6082	2.115540000000001	1.4103600000000007	5.750360000000001	126.96676	0.0
14	58	0.69	0.27	0.48	9.66	4.34	60.6082	1.6924320000000008	1.833468000000001	6.173468000000001	127.38986799999999	0.0
14	58	0.69	0.27	0.25	9.66	4.34	60.6082	0.8814750000000005	2.6444250000000014	6.984425000000002	128.200825	0.0
14	58	0.69	0.88	1.0	9.66	4.34	66.5008	0.579600000000001	0.0	4.34	137.3416	0.0
14	58	0.69	0.88	0.79	9.66	4.34	66.5008	0.4578840000000008	0.12171600000000021	4.461716	137.463316	0.0
14	58	0.69	0.88	0.68	9.66	4.34	66.5008	0.3941280000000007	0.1854720000000003	4.525472000000001	137.527072	0.0
14	58	0.69	0.88	0.39	9.66	4.34	66.5008	0.2260440000000004	0.3535560000000006	4.693556	137.695156	0.0
14	58	0.69	0.88	0.16	9.66	4.34	66.5008	0.09273600000000017	0.48686400000000085	4.8268640000000005	137.828464	0.0
14	58	0.69	0.88	0.82	9.66	4.34	66.5008	0.4752720000000008	0.1043280000000002	4.4443280000000005	137.445928	0.0
14	58	0.69	0.88	0.78	9.66	4.34	66.5008	0.4520880000000008	0.12751200000000018	4.467512	137.469112	0.0
14	58	0.69	0.88	0.84	9.66	4.34	66.5008	0.48686400000000085	0.09273600000000015	4.432736	137.434336	0.0
14	58	0.69	0.88	0.97	9.66	4.34	66.5008	0.5622120000000009	0.01738800000000007	4.357388	137.358988	0.0
14	58	0.69	0.88	0.25	9.66	4.34	66.5008	0.14490000000000025	0.43470000000000075	4.774700000000001	137.7763	0.0
14	58	0.69	0.45	0.65	9.66	4.34	62.347	1.7267249999999996	0.9297749999999998	5.269774999999999	129.963775	0.0
14	58	0.69	0.45	0.98	9.66	4.34	62.347	2.6033699999999995	0.0531299999999999	4.393129999999999	129.08713	0.0
14	58	0.69	0.45	0.3	9.66	4.34	62.347	0.7969499999999998	1.8595499999999996	6.1995499999999995	130.89355	0.0
14	58	0.69	0.45	0.12	9.66	4.34	62.347	0.3187799999999999	2.3377199999999996	6.677719999999999	131.37172	0.0
14	58	0.69	0.45	0.76	9.66	4.34	62.347	2.0189399999999997	0.6375599999999997	4.9775599999999995	129.67156	0.0
14	58	0.69	0.45	0.13	9.66	4.34	62.347	0.34534499999999996	2.3111549999999994	6.651154999999999	131.345155	0.0
14	58	0.69	0.45	0.55	9.66	4.34	62.347	1.461075	1.1954249999999995	5.535424999999999	130.229425	0.0
14	58	0.69	0.45	0.87	9.66	4.34	62.347	2.3111549999999994	0.345345	4.685345	129.379345	0.0
14	58	0.69	0.45	0.57	9.66	4.34	62.347	1.5142049999999996	1.1422949999999998	5.482295	130.176295	0.0
14	58	0.69	0.45	0.28	9.66	4.34	62.347	0.7438199999999999	1.9126799999999995	6.25268	130.94668000000001	0.0
14	58	0.69	0.09	0.65	9.66	4.34	58.8694	2.8569450000000005	1.5383550000000001	5.878355	123.617155	0.0
14	58	0.69	0.09	0.06	9.66	4.34	58.8694	0.263718	4.131582000000001	8.471582000000001	126.210382	0.0
14	58	0.69	0.09	0.6	9.66	4.34	58.8694	2.6371800000000003	1.7581200000000003	6.09812	123.83691999999999	0.0
14	58	0.69	0.09	0.77	9.66	4.34	58.8694	3.3843810000000007	1.010919	5.350918999999999	123.089719	0.0
14	58	0.69	0.09	0.76	9.66	4.34	58.8694	3.3404280000000006	1.054872	5.3948719999999994	123.13367199999999	0.0
14	58	0.69	0.09	0.54	9.66	4.34	58.8694	2.3734620000000004	2.0218380000000002	6.3618380000000005	124.100638	0.0
14	58	0.69	0.09	0.99	9.66	4.34	58.8694	4.3513470000000005	0.04395300000000013	4.383953	122.122753	0.0
14	58	0.69	0.09	0.48	9.66	4.34	58.8694	2.109744	2.2855560000000006	6.6255560000000004	124.364356	0.0
14	58	0.69	0.09	0.85	9.66	4.34	58.8694	3.7360050000000005	0.6592950000000002	4.999295	122.738095	0.0
14	58	0.69	0.09	0.41	9.66	4.34	58.8694	1.8020730000000003	2.5932270000000006	6.9332270000000005	124.672027	0.0
14	58	0.69	0.24	0.18	9.66	4.34	60.3184	0.6607440000000002	3.0100560000000014	7.350056000000001	127.98685599999999	0.0
14	58	0.69	0.24	0.48	9.66	4.34	60.3184	1.7619840000000007	1.908816000000001	6.248816000000001	126.885616	0.0
14	58	0.69	0.24	0.27	9.66	4.34	60.3184	0.9911160000000006	2.679684000000001	7.019684000000001	127.65648399999999	0.0
14	58	0.69	0.24	0.55	9.66	4.34	60.3184	2.018940000000001	1.6518600000000006	5.991860000000001	126.62866	0.0
14	58	0.69	0.24	0.43	9.66	4.34	60.3184	1.5784440000000006	2.092356000000001	6.432356	127.06915599999999	0.0
14	58	0.69	0.24	0.0	9.66	4.34	60.3184	0.0	3.6708000000000016	8.010800000000001	128.64759999999998	0.0
14	58	0.69	0.24	0.79	9.66	4.34	60.3184	2.8999320000000015	0.7708680000000001	5.110868	125.74766799999999	0.0
14	58	0.69	0.24	0.44	9.66	4.34	60.3184	1.6151520000000008	2.0556480000000006	6.395648	127.03244799999999	0.0
14	58	0.69	0.24	0.98	9.66	4.34	60.3184	3.5973840000000017	0.07341599999999993	4.413416	125.05021599999999	0.0
14	58	0.69	0.24	0.49	9.66	4.34	60.3184	1.7986920000000008	1.8721080000000008	6.212108000000001	126.848908	0.0
14	58	0.79	0.44	0.75	11.06	2.9399999999999995	62.8664	2.3226000000000004	0.7742000000000004	3.7142	129.447	0.0
14	58	0.79	0.44	0.49	11.06	2.9399999999999995	62.8664	1.5174320000000003	1.5793680000000005	4.519368	130.25216799999998	0.0
14	58	0.79	0.44	0.32	11.06	2.9399999999999995	62.8664	0.9909760000000003	2.1058240000000006	5.045824	130.778624	0.0
14	58	0.79	0.44	0.13	11.06	2.9399999999999995	62.8664	0.4025840000000001	2.694216000000001	5.634216	131.367016	0.0
14	58	0.79	0.44	0.1	11.06	2.9399999999999995	62.8664	0.3096800000000001	2.7871200000000007	5.72712	131.45992	0.0
14	58	0.79	0.44	0.08	11.06	2.9399999999999995	62.8664	0.24774400000000008	2.849056000000001	5.789056	131.52185599999999	0.0
14	58	0.79	0.44	0.22	11.06	2.9399999999999995	62.8664	0.6812960000000002	2.4155040000000008	5.355504	131.088304	0.0
14	58	0.79	0.44	0.45	11.06	2.9399999999999995	62.8664	1.3935600000000004	1.7032400000000005	4.6432400000000005	130.37604	0.0
14	58	0.79	0.44	0.79	11.06	2.9399999999999995	62.8664	2.446472000000001	0.650328	3.5903279999999995	129.323128	0.0
14	58	0.79	0.44	0.28	11.06	2.9399999999999995	62.8664	0.8671040000000003	2.2296960000000006	5.169696	130.90249599999999	0.0
14	58	0.79	0.3	0.07	11.06	2.9399999999999995	61.318	0.2709700000000001	3.600030000000001	6.540030000000001	129.17603	0.0
14	58	0.79	0.3	0.32	11.06	2.9399999999999995	61.318	1.2387200000000005	2.6322800000000006	5.57228	128.20828	0.0
14	58	0.79	0.3	0.31	11.06	2.9399999999999995	61.318	1.2000100000000005	2.6709900000000006	5.61099	128.24698999999998	0.0
14	58	0.79	0.3	0.82	11.06	2.9399999999999995	61.318	3.174220000000001	0.6967800000000004	3.63678	126.27278	0.0
14	58	0.79	0.3	0.98	11.06	2.9399999999999995	61.318	3.7935800000000013	0.07742000000000004	3.0174199999999995	125.65342	0.0
14	58	0.79	0.3	0.46	11.06	2.9399999999999995	61.318	1.7806600000000008	2.0903400000000003	5.03034	127.66633999999999	0.0
14	58	0.79	0.3	0.83	11.06	2.9399999999999995	61.318	3.212930000000001	0.6580700000000004	3.59807	126.23407	0.0
14	58	0.79	0.3	0.01	11.06	2.9399999999999995	61.318	0.038710000000000015	3.8322900000000013	6.772290000000001	129.40829	0.0
14	58	0.79	0.3	0.27	11.06	2.9399999999999995	61.318	1.0451700000000004	2.8258300000000007	5.76583	128.40183	0.0
14	58	0.79	0.3	0.86	11.06	2.9399999999999995	61.318	3.329060000000001	0.5419400000000003	3.48194	126.11793999999999	0.0
14	58	0.79	0.08	0.91	11.06	2.9399999999999995	58.8848	4.629716000000001	0.45788399999999996	3.3978839999999995	121.167484	0.0
14	58	0.79	0.08	0.17	11.06	2.9399999999999995	58.8848	0.8648920000000002	4.222708000000001	7.162708	124.93230799999999	0.0
14	58	0.79	0.08	0.13	11.06	2.9399999999999995	58.8848	0.6613880000000002	4.4262120000000005	7.366212	125.135812	0.0
14	58	0.79	0.08	0.03	11.06	2.9399999999999995	58.8848	0.152628	4.934972000000001	7.8749720000000005	125.644572	0.0
14	58	0.79	0.08	0.11	11.06	2.9399999999999995	58.8848	0.5596360000000001	4.527964000000001	7.467964	125.23756399999999	0.0
14	58	0.79	0.08	0.2	11.06	2.9399999999999995	58.8848	1.0175200000000002	4.070080000000001	7.01008	124.77968	0.0
14	58	0.79	0.08	0.61	11.06	2.9399999999999995	58.8848	3.1034360000000007	1.9841640000000003	4.924163999999999	122.693764	0.0
14	58	0.79	0.08	0.68	11.06	2.9399999999999995	58.8848	3.459568000000001	1.6280320000000001	4.568032	122.337632	0.0
14	58	0.79	0.08	0.69	11.06	2.9399999999999995	58.8848	3.5104440000000006	1.5771560000000004	4.517156	122.286756	0.0
14	58	0.79	0.08	0.64	11.06	2.9399999999999995	58.8848	3.2560640000000007	1.8315360000000003	4.771535999999999	122.541136	0.0
14	58	0.79	0.09	0.67	11.06	2.9399999999999995	58.995400000000004	3.371640999999999	1.6606589999999994	4.6006589999999985	122.591459	0.0
14	58	0.79	0.09	0.5	11.06	2.9399999999999995	58.995400000000004	2.516149999999999	2.516149999999999	5.456149999999999	123.44695	0.0
14	58	0.79	0.09	0.63	11.06	2.9399999999999995	58.995400000000004	3.170348999999999	1.8619509999999995	4.801950999999999	122.79275100000001	0.0
14	58	0.79	0.09	0.84	11.06	2.9399999999999995	58.995400000000004	4.227131999999998	0.8051680000000001	3.7451679999999996	121.73596800000001	0.0
14	58	0.79	0.09	0.48	11.06	2.9399999999999995	58.995400000000004	2.415503999999999	2.6167959999999995	5.5567959999999985	123.547596	0.0
14	58	0.79	0.09	0.97	11.06	2.9399999999999995	58.995400000000004	4.8813309999999985	0.1509689999999999	3.0909689999999994	121.08176900000001	0.0
14	58	0.79	0.09	0.98	11.06	2.9399999999999995	58.995400000000004	4.931653999999998	0.10064600000000024	3.0406459999999997	121.031446	0.0
14	58	0.79	0.09	0.2	11.06	2.9399999999999995	58.995400000000004	1.0064599999999997	4.025839999999999	6.965839999999998	124.95664000000001	0.0
14	58	0.79	0.09	0.14	11.06	2.9399999999999995	58.995400000000004	0.7045219999999999	4.327777999999999	7.267777999999998	125.258578	0.0
14	58	0.79	0.09	0.47	11.06	2.9399999999999995	58.995400000000004	2.3651809999999993	2.667118999999999	5.607118999999999	123.597919	0.0
14	58	0.79	0.11	0.04	11.06	2.9399999999999995	59.2166	0.19686800000000002	4.724832	7.664832	126.098032	0.0
14	58	0.79	0.11	0.44	11.06	2.9399999999999995	59.2166	2.1655480000000003	2.756152	5.696152	124.129352	0.0
14	58	0.79	0.11	0.54	11.06	2.9399999999999995	59.2166	2.6577180000000005	2.263982	5.203982	123.637182	0.0
14	58	0.79	0.11	0.48	11.06	2.9399999999999995	59.2166	2.362416	2.5592840000000003	5.499283999999999	123.932484	0.0
14	58	0.79	0.11	0.49	11.06	2.9399999999999995	59.2166	2.411633	2.5100670000000003	5.450067	123.883267	0.0
14	58	0.79	0.11	0.34	11.06	2.9399999999999995	59.2166	1.6733780000000003	3.248322	6.188321999999999	124.621522	0.0
14	58	0.79	0.11	0.67	11.06	2.9399999999999995	59.2166	3.2975390000000004	1.624161	4.5641609999999995	122.997361	0.0
14	58	0.79	0.11	0.43	11.06	2.9399999999999995	59.2166	2.116331	2.8053690000000002	5.745369	124.178569	0.0
14	58	0.79	0.11	0.15	11.06	2.9399999999999995	59.2166	0.738255	4.183445000000001	7.123445	125.556645	0.0
14	58	0.79	0.11	0.82	11.06	2.9399999999999995	59.2166	4.035794	0.8859060000000003	3.825906	122.259106	0.0
14	58	0.79	0.49	0.78	11.06	2.9399999999999995	63.4194	2.199833999999999	0.6204659999999995	3.560465999999999	130.399266	0.0
14	58	0.79	0.49	0.44	11.06	2.9399999999999995	63.4194	1.2409319999999995	1.5793679999999992	4.519367999999998	131.358168	0.0
14	58	0.79	0.49	0.86	11.06	2.9399999999999995	63.4194	2.425457999999999	0.3948419999999997	3.334841999999999	130.173642	0.0
14	58	0.79	0.49	0.89	11.06	2.9399999999999995	63.4194	2.510066999999999	0.31023299999999976	3.2502329999999993	130.089033	0.0
14	58	0.79	0.49	0.09	11.06	2.9399999999999995	63.4194	0.25382699999999986	2.566472999999999	5.506472999999998	132.345273	0.0
14	58	0.79	0.49	0.96	11.06	2.9399999999999995	63.4194	2.707487999999999	0.11281199999999991	3.0528119999999994	129.891612	0.0
14	58	0.79	0.49	0.24	11.06	2.9399999999999995	63.4194	0.6768719999999997	2.1434279999999992	5.083427999999999	131.92222800000002	0.0
14	58	0.79	0.49	1.0	11.06	2.9399999999999995	63.4194	2.8202999999999987	0.0	2.9399999999999995	129.77880000000002	0.0
14	58	0.79	0.49	0.02	11.06	2.9399999999999995	63.4194	0.05640599999999998	2.7638939999999987	5.703893999999998	132.542694	0.0
14	58	0.79	0.49	0.47	11.06	2.9399999999999995	63.4194	1.3255409999999994	1.4947589999999993	4.434758999999999	131.273559	0.0
14	58	0.79	0.98	0.91	11.06	2.9399999999999995	68.8388	0.1006459999999974	0.00995399999999974	2.949953999999999	140.627554	0.0
14	58	0.79	0.98	0.0	11.06	2.9399999999999995	68.8388	0.0	0.11059999999999715	3.0505999999999966	140.72820000000002	0.0
14	58	0.79	0.98	0.09	11.06	2.9399999999999995	68.8388	0.009953999999999743	0.1006459999999974	3.040645999999997	140.71824600000002	0.0
14	58	0.79	0.98	0.3	11.06	2.9399999999999995	68.8388	0.03317999999999914	0.077419999999998	3.0174199999999973	140.69502	0.0
14	58	0.79	0.98	0.24	11.06	2.9399999999999995	68.8388	0.026543999999999315	0.08405599999999783	3.024055999999997	140.701656	0.0
14	58	0.79	0.98	0.64	11.06	2.9399999999999995	68.8388	0.07078399999999817	0.03981599999999898	2.9798159999999987	140.657416	0.0
14	58	0.79	0.98	0.41	11.06	2.9399999999999995	68.8388	0.045345999999998825	0.06525399999999831	3.0052539999999976	140.68285400000002	0.0
14	58	0.79	0.98	0.73	11.06	2.9399999999999995	68.8388	0.08073799999999791	0.029861999999999236	2.9698619999999987	140.64746200000002	0.0
14	58	0.79	0.98	0.31	11.06	2.9399999999999995	68.8388	0.034285999999999116	0.07631399999999802	3.0163139999999977	140.693914	0.0
14	58	0.79	0.98	0.51	11.06	2.9399999999999995	68.8388	0.05640599999999855	0.0541939999999986	2.994193999999998	140.671794	0.0
14	58	0.79	0.6	0.72	11.06	2.9399999999999995	64.636	1.5926400000000016	0.6193600000000008	3.5593600000000003	132.83136	0.0
14	58	0.79	0.6	0.8	11.06	2.9399999999999995	64.636	1.769600000000002	0.44240000000000035	3.3823999999999996	132.65439999999998	0.0
14	58	0.79	0.6	0.68	11.06	2.9399999999999995	64.636	1.5041600000000017	0.7078400000000007	3.6478400000000004	132.91984	0.0
14	58	0.79	0.6	0.69	11.06	2.9399999999999995	64.636	1.5262800000000016	0.6857200000000008	3.6257200000000003	132.89772	0.0
14	58	0.79	0.6	0.75	11.06	2.9399999999999995	64.636	1.6590000000000018	0.5530000000000006	3.4930000000000003	132.765	0.0
14	58	0.79	0.6	0.27	11.06	2.9399999999999995	64.636	0.5972400000000007	1.6147600000000017	4.554760000000002	133.82675999999998	0.0
14	58	0.79	0.6	0.35	11.06	2.9399999999999995	64.636	0.7742000000000008	1.4378000000000015	4.377800000000001	133.6498	0.0
14	58	0.79	0.6	0.89	11.06	2.9399999999999995	64.636	1.9686800000000022	0.2433200000000002	3.1833199999999997	132.45532	0.0
14	58	0.79	0.6	0.05	11.06	2.9399999999999995	64.636	0.11060000000000013	2.101400000000002	5.041400000000001	134.3134	0.0
14	58	0.79	0.6	0.04	11.06	2.9399999999999995	64.636	0.0884800000000001	2.1235200000000023	5.063520000000002	134.33552	0.0
14	58	0.79	0.66	0.76	11.06	2.9399999999999995	65.2996	1.4289520000000009	0.4512480000000003	3.391248	133.990448	0.0
14	58	0.79	0.66	0.42	11.06	2.9399999999999995	65.2996	0.7896840000000005	1.0905160000000007	4.030516	134.629716	0.0
14	58	0.79	0.66	0.33	11.06	2.9399999999999995	65.2996	0.6204660000000004	1.2597340000000008	4.199734	134.798934	0.0
14	58	0.79	0.66	0.29	11.06	2.9399999999999995	65.2996	0.5452580000000004	1.3349420000000007	4.274942	134.874142	0.0
14	58	0.79	0.66	0.98	11.06	2.9399999999999995	65.2996	1.8425960000000012	0.03760399999999997	2.9776039999999995	133.57680399999998	0.0
14	58	0.79	0.66	0.99	11.06	2.9399999999999995	65.2996	1.8613980000000012	0.018801999999999985	2.9588019999999995	133.558002	0.0
14	58	0.79	0.66	0.87	11.06	2.9399999999999995	65.2996	1.635774000000001	0.24442600000000025	3.1844259999999998	133.783626	0.0
14	58	0.79	0.66	0.61	11.06	2.9399999999999995	65.2996	1.1469220000000007	0.7332780000000005	3.673278	134.272478	0.0
14	58	0.79	0.66	0.55	11.06	2.9399999999999995	65.2996	1.0341100000000008	0.8460900000000005	3.7860899999999997	134.38529	0.0
14	58	0.79	0.66	0.15	11.06	2.9399999999999995	65.2996	0.28203000000000017	1.598170000000001	4.538170000000001	135.13737	0.0
14	58	0.79	0.96	0.6	11.06	2.9399999999999995	68.6176	0.13272000000000136	0.08848000000000092	3.0284800000000005	140.26368	0.0
14	58	0.79	0.96	0.75	11.06	2.9399999999999995	68.6176	0.1659000000000017	0.05530000000000057	2.9953000000000003	140.2305	0.0
14	58	0.79	0.96	0.09	11.06	2.9399999999999995	68.6176	0.019908000000000203	0.20129200000000208	3.1412920000000017	140.37649199999998	0.0
14	58	0.79	0.96	0.64	11.06	2.9399999999999995	68.6176	0.14156800000000147	0.07963200000000081	3.0196320000000005	140.254832	0.0
14	58	0.79	0.96	0.26	11.06	2.9399999999999995	68.6176	0.0575120000000006	0.1636880000000017	3.1036880000000013	140.338888	0.0
14	58	0.79	0.96	0.34	11.06	2.9399999999999995	68.6176	0.07520800000000079	0.1459920000000015	3.085992000000001	140.321192	0.0
14	58	0.79	0.96	0.22	11.06	2.9399999999999995	68.6176	0.048664000000000505	0.17253600000000177	3.1125360000000013	140.347736	0.0
14	58	0.79	0.96	0.83	11.06	2.9399999999999995	68.6176	0.1835960000000019	0.03760400000000039	2.977604	140.212804	0.0
14	58	0.79	0.96	0.73	11.06	2.9399999999999995	68.6176	0.16147600000000167	0.05972400000000061	2.999724	140.23492399999998	0.0
14	58	0.79	0.96	0.29	11.06	2.9399999999999995	68.6176	0.06414800000000066	0.15705200000000163	3.097052000000001	140.33225199999998	0.0
14	58	0.18	0.08	0.71	2.52	11.48	58.2016	0.8230320000000003	0.33616800000000013	11.816168000000001	128.219368	0.0
14	58	0.18	0.08	0.92	2.52	11.48	58.2016	1.0664640000000005	0.09273599999999993	11.572736	127.975936	0.0
14	58	0.18	0.08	0.62	2.52	11.48	58.2016	0.7187040000000002	0.4404960000000002	11.920496	128.32369599999998	0.0
14	58	0.18	0.08	0.52	2.52	11.48	58.2016	0.6027840000000002	0.5564160000000002	12.036416000000001	128.439616	0.0
14	58	0.18	0.08	0.28	2.52	11.48	58.2016	0.32457600000000014	0.8346240000000003	12.314624	128.717824	0.0
14	58	0.18	0.08	0.39	2.52	11.48	58.2016	0.4520880000000002	0.7071120000000002	12.187112	128.590312	0.0
14	58	0.18	0.08	0.87	2.52	11.48	58.2016	1.0085040000000003	0.15069600000000016	11.630696	128.033896	0.0
14	58	0.18	0.08	0.5	2.52	11.48	58.2016	0.5796000000000002	0.5796000000000002	12.059600000000001	128.4628	0.0
14	58	0.18	0.08	0.25	2.52	11.48	58.2016	0.2898000000000001	0.8694000000000004	12.349400000000001	128.7526	0.0
14	58	0.18	0.08	0.29	2.52	11.48	58.2016	0.33616800000000013	0.8230320000000003	12.303032	128.706232	0.0
14	58	0.18	0.77	0.09	2.52	11.48	59.9404	0.026082000000000143	0.26371800000000145	11.743718000000001	131.624518	0.0
14	58	0.18	0.77	0.44	2.52	11.48	59.9404	0.1275120000000007	0.1622880000000009	11.642288	131.523088	0.0
14	58	0.18	0.77	0.33	2.52	11.48	59.9404	0.09563400000000054	0.19416600000000106	11.674166000000001	131.554966	0.0
14	58	0.18	0.77	0.62	2.52	11.48	59.9404	0.179676000000001	0.11012400000000061	11.590124000000001	131.470924	0.0
14	58	0.18	0.77	0.0	2.52	11.48	59.9404	0.0	0.2898000000000016	11.769800000000002	131.6506	0.0
14	58	0.18	0.77	0.74	2.52	11.48	59.9404	0.2144520000000012	0.07534800000000041	11.555348	131.436148	0.0
14	58	0.18	0.77	0.84	2.52	11.48	59.9404	0.24343200000000134	0.04636800000000027	11.526368000000002	131.40716799999998	0.0
14	58	0.18	0.77	0.91	2.52	11.48	59.9404	0.26371800000000145	0.02608200000000016	11.506082000000001	131.38688199999999	0.0
14	58	0.18	0.77	0.66	2.52	11.48	59.9404	0.19126800000000108	0.09853200000000054	11.578532000000001	131.459332	0.0
14	58	0.18	0.77	0.15	2.52	11.48	59.9404	0.04347000000000024	0.24633000000000138	11.726330000000003	131.60712999999998	0.0
14	58	0.18	0.6	0.08	2.52	11.48	59.512	0.04031999999999998	0.4636799999999998	11.94368	130.96768	0.0
14	58	0.18	0.6	0.78	2.52	11.48	59.512	0.39311999999999986	0.11087999999999992	11.59088	130.61488	0.0
14	58	0.18	0.6	0.14	2.52	11.48	59.512	0.07055999999999997	0.4334399999999998	11.91344	130.93744	0.0
14	58	0.18	0.6	0.21	2.52	11.48	59.512	0.10583999999999995	0.39815999999999985	11.878160000000001	130.90216	0.0
14	58	0.18	0.6	0.38	2.52	11.48	59.512	0.1915199999999999	0.31247999999999987	11.792480000000001	130.81648	0.0
14	58	0.18	0.6	0.06	2.52	11.48	59.512	0.030239999999999986	0.4737599999999998	11.95376	130.97776	0.0
14	58	0.18	0.6	0.16	2.52	11.48	59.512	0.08063999999999996	0.42335999999999985	11.903360000000001	130.92736	0.0
14	58	0.18	0.6	0.23	2.52	11.48	59.512	0.11591999999999995	0.3880799999999998	11.86808	130.89208	0.0
14	58	0.18	0.6	0.18	2.52	11.48	59.512	0.09071999999999995	0.4132799999999998	11.89328	130.91728	0.0
14	58	0.18	0.6	0.05	2.52	11.48	59.512	0.02519999999999999	0.4787999999999998	11.9588	130.9828	0.0
14	58	0.18	0.96	0.76	2.52	11.48	60.419200000000004	0.03830399999999865	0.012095999999999572	11.492096	132.330496	0.0
14	58	0.18	0.96	0.36	2.52	11.48	60.419200000000004	0.01814399999999936	0.03225599999999887	11.512255999999999	132.35065600000001	0.0
14	58	0.18	0.96	0.58	2.52	11.48	60.419200000000004	0.029231999999998967	0.021167999999999257	11.501168	132.339568	0.0
14	58	0.18	0.96	0.73	2.52	11.48	60.419200000000004	0.0367919999999987	0.013607999999999523	11.493608	132.332008	0.0
14	58	0.18	0.96	0.09	2.52	11.48	60.419200000000004	0.00453599999999984	0.045863999999998385	11.525863999999999	132.364264	0.0
14	58	0.18	0.96	0.31	2.52	11.48	60.419200000000004	0.015623999999999449	0.03477599999999877	11.514776	132.35317600000002	0.0
14	58	0.18	0.96	0.29	2.52	11.48	60.419200000000004	0.014615999999999484	0.03578399999999874	11.515784	132.354184	0.0
14	58	0.18	0.96	0.84	2.52	11.48	60.419200000000004	0.04233599999999851	0.008063999999999717	11.488064	132.32646400000002	0.0
14	58	0.18	0.96	0.51	2.52	11.48	60.419200000000004	0.025703999999999096	0.02469599999999913	11.504696	132.343096	0.0
14	58	0.18	0.96	0.89	2.52	11.48	60.419200000000004	0.04485599999999842	0.005543999999999806	11.485544	132.323944	0.0
14	58	0.18	1.0	0.04	2.52	11.48	60.52	-6.217248937900877e-17	-1.4921397450962103e-15	11.479999999999999	132.52	0.0
14	58	0.18	1.0	0.85	2.52	11.48	60.52	-1.3211653993039363e-15	-2.3314683517128283e-16	11.48	132.52	0.0
14	58	0.18	1.0	0.41	2.52	11.48	60.52	-6.372680161348398e-16	-9.170442183403795e-16	11.479999999999999	132.52	0.0
14	58	0.18	1.0	0.59	2.52	11.48	60.52	-9.170442183403793e-16	-6.372680161348399e-16	11.48	132.52	0.0
14	58	0.18	1.0	0.71	2.52	11.48	60.52	-1.1035616864774055e-15	-4.507505479978136e-16	11.48	132.52	0.0
14	58	0.18	1.0	0.53	2.52	11.48	60.52	-8.237854842718661e-16	-7.30526750203353e-16	11.48	132.52	0.0
14	58	0.18	1.0	0.78	2.52	11.48	60.52	-1.212363542890671e-15	-3.419486915845482e-16	11.48	132.52	0.0
14	58	0.18	1.0	0.83	2.52	11.48	60.52	-1.2900791546144318e-15	-2.6423307986078734e-16	11.48	132.52	0.0
14	58	0.18	1.0	0.97	2.52	11.48	60.52	-1.5076828674409626e-15	-4.6629367034256567e-17	11.48	132.52	0.0
14	58	0.18	1.0	0.84	2.52	11.48	60.52	-1.305622276959184e-15	-2.486899575160351e-16	11.48	132.52	0.0
14	58	0.18	0.3	0.4	2.52	11.48	58.756	0.3528	0.5291999999999999	12.0092	129.5212	0.0
14	58	0.18	0.3	0.77	2.52	11.48	58.756	0.67914	0.20285999999999993	11.68286	129.19486	0.0
14	58	0.18	0.3	0.6	2.52	11.48	58.756	0.5291999999999999	0.3528	11.8328	129.3448	0.0
14	58	0.18	0.3	0.56	2.52	11.48	58.756	0.49391999999999997	0.3880799999999999	11.86808	129.38008	0.0
14	58	0.18	0.3	0.51	2.52	11.48	58.756	0.44981999999999994	0.43217999999999995	11.912180000000001	129.42418	0.0
14	58	0.18	0.3	0.28	2.52	11.48	58.756	0.24695999999999999	0.6350399999999999	12.11504	129.62704	0.0
14	58	0.18	0.3	0.75	2.52	11.48	58.756	0.6615	0.22049999999999992	11.7005	129.2125	0.0
14	58	0.18	0.3	0.83	2.52	11.48	58.756	0.7320599999999999	0.14993999999999996	11.629940000000001	129.14194	0.0
14	58	0.18	0.3	0.53	2.52	11.48	58.756	0.46746	0.4145399999999999	11.894540000000001	129.40654	0.0
14	58	0.18	0.3	0.89	2.52	11.48	58.756	0.7849799999999999	0.09702	11.577020000000001	129.08902	0.0
14	58	0.18	0.23	0.05	2.52	11.48	58.5796	0.048510000000000025	0.9216900000000003	12.40169	129.56089	0.0
14	58	0.18	0.23	0.69	2.52	11.48	58.5796	0.6694380000000002	0.3007620000000002	11.780762000000001	128.939962	0.0
14	58	0.18	0.23	0.57	2.52	11.48	58.5796	0.5530140000000002	0.41718600000000017	11.897186000000001	129.056386	0.0
14	58	0.18	0.23	0.13	2.52	11.48	58.5796	0.12612600000000004	0.8440740000000003	12.324074000000001	129.483274	0.0
14	58	0.18	0.23	0.45	2.52	11.48	58.5796	0.4365900000000002	0.5336100000000001	12.01361	129.17281	0.0
14	58	0.18	0.23	0.34	2.52	11.48	58.5796	0.32986800000000016	0.6403320000000002	12.120332000000001	129.279532	0.0
14	58	0.18	0.23	0.59	2.52	11.48	58.5796	0.5724180000000002	0.3977820000000002	11.877782	129.036982	0.0
14	58	0.18	0.23	0.27	2.52	11.48	58.5796	0.26195400000000013	0.7082460000000003	12.188246000000001	129.347446	0.0
14	58	0.18	0.23	0.24	2.52	11.48	58.5796	0.23284800000000008	0.7373520000000003	12.217352	129.376552	0.0
14	58	0.18	0.23	0.11	2.52	11.48	58.5796	0.10672200000000004	0.8634780000000004	12.343478000000001	129.502678	0.0
14	58	0.18	0.92	0.64	2.52	11.48	60.3184	0.064512000000001	0.036288000000000556	11.516288000000001	132.153088	0.0
14	58	0.18	0.92	0.56	2.52	11.48	60.3184	0.05644800000000088	0.044352000000000676	11.524352	132.161152	0.0
14	58	0.18	0.92	0.24	2.52	11.48	60.3184	0.024192000000000373	0.07660800000000118	11.556608000000002	132.193408	0.0
14	58	0.18	0.92	0.51	2.52	11.48	60.3184	0.05140800000000079	0.04939200000000076	11.529392000000001	132.166192	0.0
14	58	0.18	0.92	0.02	2.52	11.48	60.3184	0.0020160000000000312	0.09878400000000152	11.578784000000002	132.215584	0.0
14	58	0.18	0.92	0.18	2.52	11.48	60.3184	0.018144000000000278	0.08265600000000128	11.562656000000002	132.199456	0.0
14	58	0.18	0.92	0.36	2.52	11.48	60.3184	0.036288000000000556	0.064512000000001	11.544512000000001	132.181312	0.0
14	58	0.18	0.92	0.14	2.52	11.48	60.3184	0.01411200000000022	0.08668800000000133	11.566688000000001	132.203488	0.0
14	58	0.18	0.92	0.4	2.52	11.48	60.3184	0.040320000000000626	0.06048000000000093	11.54048	132.17728	0.0
14	58	0.18	0.92	0.16	2.52	11.48	60.3184	0.01612800000000025	0.0846720000000013	11.564672000000002	132.201472	0.0
14	58	0.18	0.9	0.03	2.52	11.48	60.268	0.00377999999999999	0.12221999999999968	11.60222	132.13822	0.0
14	58	0.18	0.9	0.25	2.52	11.48	60.268	0.03149999999999992	0.09449999999999975	11.5745	132.1105	0.0
14	58	0.18	0.9	0.18	2.52	11.48	60.268	0.02267999999999994	0.10331999999999973	11.58332	132.11932000000002	0.0
14	58	0.18	0.9	0.29	2.52	11.48	60.268	0.0365399999999999	0.08945999999999976	11.56946	132.10546	0.0
14	58	0.18	0.9	0.74	2.52	11.48	60.268	0.09323999999999975	0.032759999999999914	11.51276	132.04876000000002	0.0
14	58	0.18	0.9	0.0	2.52	11.48	60.268	0.0	0.12599999999999967	11.606	132.142	0.0
14	58	0.18	0.9	0.04	2.52	11.48	60.268	0.005039999999999987	0.12095999999999968	11.60096	132.13696	0.0
14	58	0.18	0.9	0.71	2.52	11.48	60.268	0.08945999999999976	0.036539999999999906	11.51654	132.05254	0.0
14	58	0.18	0.9	0.69	2.52	11.48	60.268	0.08693999999999977	0.0390599999999999	11.51906	132.05506	0.0
14	58	0.18	0.9	0.28	2.52	11.48	60.268	0.03527999999999991	0.09071999999999976	11.57072	132.10672	0.0
14	58	0.18	0.03	0.77	2.52	11.48	58.0756	0.9410939999999994	0.28110599999999986	11.761106	127.912306	0.0
14	58	0.18	0.03	0.87	2.52	11.48	58.0756	1.0633139999999994	0.15888599999999986	11.638886	127.790086	0.0
14	58	0.18	0.03	0.36	2.52	11.48	58.0756	0.4399919999999997	0.7822079999999996	12.262208	128.413408	0.0
14	58	0.18	0.03	0.47	2.52	11.48	58.0756	0.5744339999999997	0.6477659999999996	12.127766	128.278966	0.0
14	58	0.18	0.03	0.88	2.52	11.48	58.0756	1.0755359999999994	0.1466639999999999	11.626664	127.77786400000001	0.0
14	58	0.18	0.03	0.17	2.52	11.48	58.0756	0.2077739999999999	1.0144259999999994	12.494426	128.645626	0.0
14	58	0.18	0.03	0.9	2.52	11.48	58.0756	1.0999799999999993	0.12222	11.60222	127.75342	0.0
14	58	0.18	0.03	0.43	2.52	11.48	58.0756	0.5255459999999997	0.6966539999999996	12.176654	128.327854	0.0
14	58	0.18	0.03	0.52	2.52	11.48	58.0756	0.6355439999999997	0.5866559999999996	12.066656	128.217856	0.0
14	58	0.18	0.03	0.11	2.52	11.48	58.0756	0.13444199999999992	1.0877579999999993	12.567758	128.71895800000001	0.0
14	58	0.14	0.48	0.2	1.9600000000000002	12.04	58.9408	0.10191999999999973	0.4076799999999989	12.447679999999998	130.32928	0.0
14	58	0.14	0.48	0.77	1.9600000000000002	12.04	58.9408	0.39239199999999896	0.11720799999999965	12.157207999999999	130.03880800000002	0.0
14	58	0.14	0.48	0.58	1.9600000000000002	12.04	58.9408	0.29556799999999916	0.21403199999999944	12.254031999999999	130.13563200000002	0.0
14	58	0.14	0.48	0.9	1.9600000000000002	12.04	58.9408	0.45863999999999877	0.05095999999999984	12.090959999999999	129.97256000000002	0.0
14	58	0.14	0.48	1.0	1.9600000000000002	12.04	58.9408	0.5095999999999986	0.0	12.04	129.9216	0.0
14	58	0.14	0.48	0.05	1.9600000000000002	12.04	58.9408	0.025479999999999933	0.48411999999999866	12.524119999999998	130.40572	0.0
14	58	0.14	0.48	0.29	1.9600000000000002	12.04	58.9408	0.14778399999999958	0.361815999999999	12.401815999999998	130.28341600000002	0.0
14	58	0.14	0.48	0.54	1.9600000000000002	12.04	58.9408	0.27518399999999926	0.23441599999999935	12.274415999999999	130.156016	0.0
14	58	0.14	0.48	0.87	1.9600000000000002	12.04	58.9408	0.4433519999999988	0.06624799999999981	12.106247999999999	129.987848	0.0
14	58	0.14	0.48	0.21	1.9600000000000002	12.04	58.9408	0.10701599999999971	0.4025839999999989	12.442583999999998	130.324184	0.0
14	58	0.14	0.81	0.34	1.9600000000000002	12.04	59.5876	0.06330799999999971	0.12289199999999943	12.162892	131.33809200000002	0.0
14	58	0.14	0.81	0.11	1.9600000000000002	12.04	59.5876	0.020481999999999907	0.16571799999999923	12.205718	131.380918	0.0
14	58	0.14	0.81	0.4	1.9600000000000002	12.04	59.5876	0.07447999999999966	0.11171999999999949	12.15172	131.32692	0.0
14	58	0.14	0.81	0.21	1.9600000000000002	12.04	59.5876	0.03910199999999982	0.14709799999999934	12.187097999999999	131.362298	0.0
14	58	0.14	0.81	0.61	1.9600000000000002	12.04	59.5876	0.11358199999999948	0.07261799999999967	12.112618	131.28781800000002	0.0
14	58	0.14	0.81	0.82	1.9600000000000002	12.04	59.5876	0.1526839999999993	0.03351599999999985	12.073516	131.248716	0.0
14	58	0.14	0.81	0.57	1.9600000000000002	12.04	59.5876	0.1061339999999995	0.08006599999999964	12.120066	131.295266	0.0
14	58	0.14	0.81	0.78	1.9600000000000002	12.04	59.5876	0.14523599999999934	0.040963999999999806	12.080964	131.256164	0.0
14	58	0.14	0.81	0.81	1.9600000000000002	12.04	59.5876	0.15082199999999932	0.035377999999999826	12.075377999999999	131.250578	0.0
14	58	0.14	0.81	0.49	1.9600000000000002	12.04	59.5876	0.09123799999999958	0.09496199999999956	12.134961999999998	131.310162	0.0
14	58	0.14	0.21	0.76	1.9600000000000002	12.04	58.4116	0.5883920000000001	0.18580799999999997	12.225807999999999	129.049008	0.0
14	58	0.14	0.21	0.74	1.9600000000000002	12.04	58.4116	0.5729080000000001	0.20129200000000003	12.241292	129.064492	0.0
14	58	0.14	0.21	0.23	1.9600000000000002	12.04	58.4116	0.17806600000000003	0.596134	12.636133999999998	129.459334	0.0
14	58	0.14	0.21	0.99	1.9600000000000002	12.04	58.4116	0.7664580000000001	0.007742000000000027	12.047742	128.870942	0.0
14	58	0.14	0.21	0.75	1.9600000000000002	12.04	58.4116	0.5806500000000001	0.19355	12.23355	129.05675	0.0
14	58	0.14	0.21	0.64	1.9600000000000002	12.04	58.4116	0.4954880000000001	0.278712	12.318712	129.141912	0.0
14	58	0.14	0.21	0.48	1.9600000000000002	12.04	58.4116	0.37161600000000006	0.40258400000000005	12.442584	129.265784	0.0
14	58	0.14	0.21	0.56	1.9600000000000002	12.04	58.4116	0.4335520000000001	0.340648	12.380647999999999	129.203848	0.0
14	58	0.14	0.21	0.32	1.9600000000000002	12.04	58.4116	0.24774400000000005	0.526456	12.566455999999999	129.389656	0.0
14	58	0.14	0.21	0.34	1.9600000000000002	12.04	58.4116	0.2632280000000001	0.510972	12.550972	129.374172	-2.220446049250313e-16
14	58	0.14	0.29	0.31	1.9600000000000002	12.04	58.5684	0.2156980000000005	0.48010200000000114	12.520102	129.656902	0.0
14	58	0.14	0.29	0.45	1.9600000000000002	12.04	58.5684	0.3131100000000007	0.3826900000000009	12.42269	129.55948999999998	0.0
14	58	0.14	0.29	0.93	1.9600000000000002	12.04	58.5684	0.6470940000000016	0.04870600000000003	12.088705999999998	129.225506	0.0
14	58	0.14	0.29	0.26	1.9600000000000002	12.04	58.5684	0.18090800000000043	0.5148920000000012	12.554892	129.691692	0.0
14	58	0.14	0.29	0.9	1.9600000000000002	12.04	58.5684	0.6262200000000014	0.0695800000000002	12.10958	129.24638	0.0
14	58	0.14	0.29	0.47	1.9600000000000002	12.04	58.5684	0.32702600000000076	0.3687740000000009	12.408774	129.545574	0.0
14	58	0.14	0.29	0.23	1.9600000000000002	12.04	58.5684	0.16003400000000037	0.5357660000000013	12.575766	129.71256599999998	0.0
14	58	0.14	0.29	0.15	1.9600000000000002	12.04	58.5684	0.10437000000000024	0.5914300000000015	12.63143	129.76823	2.220446049250313e-16
14	58	0.14	0.29	0.29	1.9600000000000002	12.04	58.5684	0.20178200000000046	0.4940180000000012	12.534018	129.670818	0.0
14	58	0.14	0.29	0.64	1.9600000000000002	12.04	58.5684	0.44531200000000104	0.2504880000000006	12.290488	129.427288	0.0
14	58	0.14	0.82	0.64	1.9600000000000002	12.04	59.6072	0.11289600000000043	0.06350400000000024	12.103504	131.317904	0.0
14	58	0.14	0.82	0.37	1.9600000000000002	12.04	59.6072	0.06526800000000024	0.11113200000000042	12.151131999999999	131.365532	0.0
14	58	0.14	0.82	0.79	1.9600000000000002	12.04	59.6072	0.13935600000000053	0.03704400000000013	12.077043999999999	131.29144399999998	0.0
14	58	0.14	0.82	0.28	1.9600000000000002	12.04	59.6072	0.04939200000000019	0.12700800000000048	12.167008	131.381408	0.0
14	58	0.14	0.82	0.9	1.9600000000000002	12.04	59.6072	0.1587600000000006	0.017640000000000072	12.05764	131.27204	0.0
14	58	0.14	0.82	0.95	1.9600000000000002	12.04	59.6072	0.16758000000000062	0.00882000000000005	12.04882	131.26322	0.0
14	58	0.14	0.82	0.22	1.9600000000000002	12.04	59.6072	0.03880800000000015	0.13759200000000052	12.177591999999999	131.391992	0.0
14	58	0.14	0.82	0.77	1.9600000000000002	12.04	59.6072	0.1358280000000005	0.040572000000000163	12.080572	131.294972	0.0
14	58	0.14	0.82	0.57	1.9600000000000002	12.04	59.6072	0.10054800000000037	0.0758520000000003	12.115852	131.330252	0.0
14	58	0.14	0.82	0.66	1.9600000000000002	12.04	59.6072	0.11642400000000044	0.059976000000000224	12.099976	131.314376	0.0
14	58	0.14	0.55	0.25	1.9600000000000002	12.04	59.078	0.11024999999999965	0.330749999999999	12.370749999999997	130.52675	0.0
14	58	0.14	0.55	0.04	1.9600000000000002	12.04	59.078	0.017639999999999944	0.4233599999999987	12.463359999999998	130.61936	0.0
14	58	0.14	0.55	0.64	1.9600000000000002	12.04	59.078	0.2822399999999991	0.1587599999999995	12.198759999999998	130.35476	0.0
14	58	0.14	0.55	0.6	1.9600000000000002	12.04	59.078	0.26459999999999917	0.17639999999999945	12.216399999999998	130.3724	0.0
14	58	0.14	0.55	0.88	1.9600000000000002	12.04	59.078	0.38807999999999876	0.052919999999999856	12.09292	130.24892	0.0
14	58	0.14	0.55	0.26	1.9600000000000002	12.04	59.078	0.11465999999999964	0.32633999999999896	12.366339999999997	130.52234	0.0
14	58	0.14	0.55	0.31	1.9600000000000002	12.04	59.078	0.13670999999999958	0.30428999999999906	12.344289999999997	130.50029	0.0
14	58	0.14	0.55	0.5	1.9600000000000002	12.04	59.078	0.2204999999999993	0.2204999999999993	12.260499999999999	130.4165	0.0
14	58	0.14	0.55	0.92	1.9600000000000002	12.04	59.078	0.40571999999999875	0.03527999999999987	12.07528	130.23128	0.0
14	58	0.14	0.55	0.59	1.9600000000000002	12.04	59.078	0.26018999999999914	0.18080999999999947	12.220809999999998	130.37681	0.0
14	58	0.14	0.63	0.42	1.9600000000000002	12.04	59.2348	0.15229200000000007	0.21030800000000008	12.250307999999999	130.719908	0.0
14	58	0.14	0.63	0.85	1.9600000000000002	12.04	59.2348	0.3082100000000001	0.05439000000000005	12.094389999999999	130.56399	0.0
14	58	0.14	0.63	0.0	1.9600000000000002	12.04	59.2348	0.0	0.36260000000000014	12.4026	130.8722	0.0
14	58	0.14	0.63	0.37	1.9600000000000002	12.04	59.2348	0.13416200000000006	0.22843800000000009	12.268438	130.738038	0.0
14	58	0.14	0.63	1.0	1.9600000000000002	12.04	59.2348	0.36260000000000014	0.0	12.04	130.5096	0.0
14	58	0.14	0.63	0.7	1.9600000000000002	12.04	59.2348	0.2538200000000001	0.10878000000000004	12.148779999999999	130.61838	0.0
14	58	0.14	0.63	0.81	1.9600000000000002	12.04	59.2348	0.29370600000000013	0.06889400000000001	12.108894	130.578494	0.0
14	58	0.14	0.63	0.34	1.9600000000000002	12.04	59.2348	0.12328400000000006	0.23931600000000008	12.279316	130.748916	0.0
14	58	0.14	0.63	0.53	1.9600000000000002	12.04	59.2348	0.1921780000000001	0.17042200000000005	12.210422	130.680022	0.0
14	58	0.14	0.63	0.55	1.9600000000000002	12.04	59.2348	0.1994300000000001	0.16317000000000004	12.20317	130.67277	0.0
14	58	0.14	0.37	0.01	1.9600000000000002	12.04	58.7252	0.006173999999999996	0.6112259999999996	12.651226	130.101626	0.0
14	58	0.14	0.37	0.88	1.9600000000000002	12.04	58.7252	0.5433119999999997	0.07408799999999993	12.114087999999999	129.564488	0.0
14	58	0.14	0.37	0.65	1.9600000000000002	12.04	58.7252	0.4013099999999998	0.21608999999999984	12.256089999999999	129.70649	0.0
14	58	0.14	0.37	0.97	1.9600000000000002	12.04	58.7252	0.5988779999999996	0.01852200000000004	12.058522	129.508922	0.0
14	58	0.14	0.37	0.82	1.9600000000000002	12.04	58.7252	0.5062679999999996	0.11113200000000001	12.151131999999999	129.601532	0.0
14	58	0.14	0.37	0.8	1.9600000000000002	12.04	58.7252	0.4939199999999997	0.12347999999999992	12.16348	129.61388	0.0
14	58	0.14	0.37	0.12	1.9600000000000002	12.04	58.7252	0.07408799999999995	0.5433119999999997	12.583312	130.033712	0.0
14	58	0.14	0.37	0.48	1.9600000000000002	12.04	58.7252	0.2963519999999998	0.32104799999999983	12.361047999999998	129.811448	0.0
14	58	0.14	0.37	0.19	1.9600000000000002	12.04	58.7252	0.11730599999999992	0.5000939999999997	12.540093999999998	129.990494	0.0
14	58	0.14	0.37	0.11	1.9600000000000002	12.04	58.7252	0.06791399999999996	0.5494859999999997	12.589485999999999	130.039886	0.0
14	58	0.14	0.77	0.77	1.9600000000000002	12.04	59.5092	0.17355800000000013	0.05184200000000003	12.091842	131.110242	0.0
14	58	0.14	0.77	0.35	1.9600000000000002	12.04	59.5092	0.07889000000000004	0.1465100000000001	12.186509999999998	131.20490999999998	0.0
14	58	0.14	0.77	0.46	1.9600000000000002	12.04	59.5092	0.10368400000000008	0.12171600000000007	12.161715999999998	131.180116	0.0
14	58	0.14	0.77	0.73	1.9600000000000002	12.04	59.5092	0.1645420000000001	0.06085800000000005	12.100857999999999	131.119258	0.0
14	58	0.14	0.77	0.22	1.9600000000000002	12.04	59.5092	0.049588000000000035	0.17581200000000013	12.215812	131.234212	0.0
14	58	0.14	0.77	0.2	1.9600000000000002	12.04	59.5092	0.04508000000000004	0.18032000000000012	12.22032	131.23872	0.0
14	58	0.14	0.77	0.75	1.9600000000000002	12.04	59.5092	0.16905000000000012	0.05635000000000004	12.09635	131.11475	0.0
14	58	0.14	0.77	0.48	1.9600000000000002	12.04	59.5092	0.10819200000000007	0.11720800000000009	12.157207999999999	131.175608	0.0
14	58	0.14	0.77	0.62	1.9600000000000002	12.04	59.5092	0.1397480000000001	0.08565200000000006	12.125651999999999	131.144052	0.0
14	58	0.14	0.77	0.63	1.9600000000000002	12.04	59.5092	0.1420020000000001	0.08339800000000006	12.123398	131.141798	0.0
14	58	0.14	0.59	0.82	1.9600000000000002	12.04	59.1564	0.32947600000000093	0.07232400000000022	12.112324	130.42512399999998	0.0
14	58	0.14	0.59	0.83	1.9600000000000002	12.04	59.1564	0.33349400000000096	0.0683060000000002	12.108305999999999	130.421106	0.0
14	58	0.14	0.59	0.38	1.9600000000000002	12.04	59.1564	0.15268400000000043	0.24911600000000073	12.289116	130.601916	0.0
14	58	0.14	0.59	0.08	1.9600000000000002	12.04	59.1564	0.032144000000000096	0.36965600000000104	12.409656	130.722456	0.0
14	58	0.14	0.59	0.62	1.9600000000000002	12.04	59.1564	0.24911600000000073	0.15268400000000043	12.192684	130.505484	0.0
14	58	0.14	0.59	1.0	1.9600000000000002	12.04	59.1564	0.40180000000000116	0.0	12.04	130.3528	0.0
14	58	0.14	0.59	0.74	1.9600000000000002	12.04	59.1564	0.2973320000000009	0.10446800000000028	12.144468	130.457268	0.0
14	58	0.14	0.59	0.97	1.9600000000000002	12.04	59.1564	0.3897460000000011	0.012054000000000065	12.052054	130.364854	0.0
14	58	0.14	0.59	0.54	1.9600000000000002	12.04	59.1564	0.21697200000000064	0.18482800000000052	12.224828	130.53762799999998	0.0
14	58	0.14	0.59	0.69	1.9600000000000002	12.04	59.1564	0.27724200000000077	0.12455800000000039	12.164558	130.47735799999998	0.0
14	58	0.39	0.32	0.41	5.46	8.54	59.7472	0.761124	1.0952760000000001	9.635276	129.129676	0.0
14	58	0.39	0.32	0.4	5.46	8.54	59.7472	0.7425600000000001	1.1138400000000002	9.653839999999999	129.14824	0.0
14	58	0.39	0.32	0.17	5.46	8.54	59.7472	0.3155880000000001	1.5408120000000003	10.080812	129.575212	0.0
14	58	0.39	0.32	0.98	5.46	8.54	59.7472	1.8192720000000002	0.03712800000000005	8.577127999999998	128.071528	0.0
14	58	0.39	0.32	0.49	5.46	8.54	59.7472	0.9096360000000001	0.9467640000000002	9.486763999999999	128.981164	0.0
14	58	0.39	0.32	0.43	5.46	8.54	59.7472	0.7982520000000001	1.058148	9.598147999999998	129.092548	0.0
14	58	0.39	0.32	0.82	5.46	8.54	59.7472	1.522248	0.3341520000000002	8.874151999999999	128.368552	0.0
14	58	0.39	0.32	0.78	5.46	8.54	59.7472	1.4479920000000002	0.4084080000000001	8.948407999999999	128.44280799999999	0.0
14	58	0.39	0.32	0.65	5.46	8.54	59.7472	1.2066600000000003	0.64974	9.189739999999999	128.68413999999999	0.0
14	58	0.39	0.32	0.22	5.46	8.54	59.7472	0.40840800000000005	1.4479920000000002	9.987991999999998	129.482392	0.0
14	58	0.39	0.05	0.7	5.46	8.54	58.273	1.8154499999999987	0.7780499999999997	9.31805	125.86405	0.0
14	58	0.39	0.05	0.74	5.46	8.54	58.273	1.9191899999999988	0.6743099999999995	9.21431	125.76031	0.0
14	58	0.39	0.05	0.32	5.46	8.54	58.273	0.8299199999999995	1.7635799999999988	10.303579999999998	126.84958	0.0
14	58	0.39	0.05	0.41	5.46	8.54	58.273	1.0633349999999993	1.530164999999999	10.070164999999998	126.61616500000001	0.0
14	58	0.39	0.05	0.16	5.46	8.54	58.273	0.4149599999999998	2.1785399999999986	10.718539999999997	127.26454000000001	0.0
14	58	0.39	0.05	0.73	5.46	8.54	58.273	1.8932549999999988	0.7002449999999996	9.240244999999998	125.78624500000001	0.0
14	58	0.39	0.05	0.01	5.46	8.54	58.273	0.025934999999999986	2.5675649999999983	11.107564999999997	127.653565	0.0
14	58	0.39	0.05	0.26	5.46	8.54	58.273	0.6743099999999996	1.9191899999999986	10.459189999999998	127.00519	0.0
14	58	0.39	0.05	0.88	5.46	8.54	58.273	2.2822799999999988	0.3112199999999996	8.851219999999998	125.39722	0.0
14	58	0.39	0.05	0.86	5.46	8.54	58.273	2.2304099999999987	0.3630899999999997	8.903089999999999	125.44909000000001	0.0
14	58	0.39	0.45	0.35	5.46	8.54	60.457	0.5255249999999998	0.9759749999999998	9.515975	130.429975	0.0
14	58	0.39	0.45	0.57	5.46	8.54	60.457	0.8558549999999997	0.6456449999999999	9.185645	130.099645	0.0
14	58	0.39	0.45	0.08	5.46	8.54	60.457	0.12011999999999998	1.3813799999999996	9.92138	130.83538	0.0
14	58	0.39	0.45	0.43	5.46	8.54	60.457	0.6456449999999998	0.8558549999999998	9.395855	130.309855	0.0
14	58	0.39	0.45	0.1	5.46	8.54	60.457	0.15014999999999998	1.3513499999999996	9.89135	130.80535	0.0
14	58	0.39	0.45	0.72	5.46	8.54	60.457	1.0810799999999996	0.42042	8.96042	129.87442	0.0
14	58	0.39	0.45	0.24	5.46	8.54	60.457	0.3603599999999999	1.1411399999999996	9.68114	130.59514000000001	0.0
14	58	0.39	0.45	0.94	5.46	8.54	60.457	1.4114099999999996	0.09009	8.63009	129.54409	0.0
14	58	0.39	0.45	0.81	5.46	8.54	60.457	1.2162149999999998	0.2852849999999998	8.825285	129.739285	0.0
14	58	0.39	0.45	0.27	5.46	8.54	60.457	0.4054049999999999	1.0960949999999996	9.636095	130.550095	0.0
14	58	0.39	0.75	0.02	5.46	8.54	62.095	0.013650000000000011	0.6688500000000005	9.20885	133.39885	0.0
14	58	0.39	0.75	0.91	5.46	8.54	62.095	0.6210750000000005	0.06142500000000006	8.601424999999999	132.791425	0.0
14	58	0.39	0.75	0.17	5.46	8.54	62.095	0.1160250000000001	0.5664750000000005	9.106475	133.296475	0.0
14	58	0.39	0.75	0.97	5.46	8.54	62.095	0.6620250000000005	0.02047500000000002	8.560474999999999	132.750475	0.0
14	58	0.39	0.75	0.95	5.46	8.54	62.095	0.6483750000000005	0.03412500000000007	8.574124999999999	132.764125	0.0
14	58	0.39	0.75	0.38	5.46	8.54	62.095	0.2593500000000002	0.42315000000000036	8.963149999999999	133.15314999999998	0.0
14	58	0.39	0.75	0.98	5.46	8.54	62.095	0.6688500000000005	0.013650000000000051	8.55365	132.74365	0.0
14	58	0.39	0.75	0.87	5.46	8.54	62.095	0.5937750000000005	0.08872500000000005	8.628725	132.818725	0.0
14	58	0.39	0.75	0.82	5.46	8.54	62.095	0.5596500000000004	0.12285000000000013	8.662849999999999	132.85285	0.0
14	58	0.39	0.75	0.43	5.46	8.54	62.095	0.2934750000000002	0.38902500000000034	8.929025	133.119025	0.0
14	58	0.39	0.49	0.29	5.46	8.54	60.675399999999996	0.4037670000000005	0.9885330000000014	9.528533000000001	130.879333	0.0
14	58	0.39	0.49	0.55	5.46	8.54	60.675399999999996	0.7657650000000011	0.6265350000000007	9.166535	130.517335	0.0
14	58	0.39	0.49	0.02	5.46	8.54	60.675399999999996	0.027846000000000037	1.3644540000000018	9.904454000000001	131.25525399999998	0.0
14	58	0.39	0.49	0.64	5.46	8.54	60.675399999999996	0.8910720000000012	0.5012280000000007	9.041228	130.39202799999998	0.0
14	58	0.39	0.49	1.0	5.46	8.54	60.675399999999996	1.3923000000000019	0.0	8.54	129.89079999999998	0.0
14	58	0.39	0.49	0.81	5.46	8.54	60.675399999999996	1.1277630000000016	0.26453700000000024	8.804537	130.155337	0.0
14	58	0.39	0.49	0.97	5.46	8.54	60.675399999999996	1.3505310000000017	0.04176900000000017	8.581769	129.932569	0.0
14	58	0.39	0.49	0.2	5.46	8.54	60.675399999999996	0.2784600000000004	1.1138400000000015	9.65384	131.00464	0.0
14	58	0.39	0.49	0.13	5.46	8.54	60.675399999999996	0.18099900000000024	1.2113010000000015	9.751301000000002	131.102101	0.0
14	58	0.39	0.49	0.21	5.46	8.54	60.675399999999996	0.2923830000000004	1.0999170000000014	9.639917	130.990717	0.0
14	58	0.39	0.57	0.08	5.46	8.54	61.1122	0.09391199999999994	1.0799879999999993	9.619988	131.844388	0.0
14	58	0.39	0.57	0.62	5.46	8.54	61.1122	0.7278179999999995	0.44608199999999976	8.986082	131.210482	0.0
14	58	0.39	0.57	0.02	5.46	8.54	61.1122	0.023477999999999985	1.1504219999999994	9.690421999999998	131.91482200000002	0.0
14	58	0.39	0.57	0.14	5.46	8.54	61.1122	0.1643459999999999	1.0095539999999994	9.549553999999999	131.773954	0.0
14	58	0.39	0.57	0.41	5.46	8.54	61.1122	0.4812989999999997	0.6926009999999996	9.232600999999999	131.457001	0.0
14	58	0.39	0.57	0.8	5.46	8.54	61.1122	0.9391199999999995	0.23477999999999977	8.77478	130.99918	0.0
14	58	0.39	0.57	0.74	5.46	8.54	61.1122	0.8686859999999994	0.3052139999999999	8.845213999999999	131.069614	0.0
14	58	0.39	0.57	0.5	5.46	8.54	61.1122	0.5869499999999996	0.5869499999999996	9.126949999999999	131.35135	0.0
14	58	0.39	0.57	0.78	5.46	8.54	61.1122	0.9156419999999995	0.25825799999999977	8.798257999999999	131.022658	0.0
14	58	0.39	0.57	0.84	5.46	8.54	61.1122	0.9860759999999994	0.18782399999999988	8.727823999999998	130.952224	0.0
14	58	0.39	0.76	0.34	5.46	8.54	62.1496	0.2227680000000001	0.43243200000000015	8.972432	133.271632	0.0
14	58	0.39	0.76	0.91	5.46	8.54	62.1496	0.5962320000000002	0.05896800000000002	8.598968	132.898168	0.0
14	58	0.39	0.76	0.67	5.46	8.54	62.1496	0.43898400000000015	0.21621600000000007	8.756215999999998	133.055416	0.0
14	58	0.39	0.76	0.96	5.46	8.54	62.1496	0.6289920000000002	0.02620800000000001	8.566208	132.865408	0.0
14	58	0.39	0.76	0.54	5.46	8.54	62.1496	0.3538080000000001	0.3013920000000001	8.841391999999999	133.140592	0.0
14	58	0.39	0.76	0.0	5.46	8.54	62.1496	0.0	0.6552000000000002	9.1952	133.49439999999998	0.0
14	58	0.39	0.76	0.97	5.46	8.54	62.1496	0.6355440000000002	0.019656000000000007	8.559655999999999	132.858856	0.0
14	58	0.39	0.76	0.82	5.46	8.54	62.1496	0.5372640000000002	0.11793600000000004	8.657936	132.957136	0.0
14	58	0.39	0.76	0.14	5.46	8.54	62.1496	0.09172800000000005	0.5634720000000002	9.103472	133.402672	0.0
14	58	0.39	0.76	0.23	5.46	8.54	62.1496	0.15069600000000005	0.5045040000000002	9.044504	133.343704	0.0
14	58	0.39	0.22	0.42	5.46	8.54	59.2012	0.8943479999999999	1.235052	9.775051999999999	128.177452	0.0
14	58	0.39	0.22	0.31	5.46	8.54	59.2012	0.660114	1.4692859999999999	10.009286	128.411686	0.0
14	58	0.39	0.22	0.71	5.46	8.54	59.2012	1.511874	0.617526	9.157525999999999	127.559926	0.0
14	58	0.39	0.22	0.85	5.46	8.54	59.2012	1.80999	0.31940999999999997	8.859409999999999	127.26181	0.0
14	58	0.39	0.22	0.69	5.46	8.54	59.2012	1.4692859999999999	0.6601140000000001	9.200114	127.602514	0.0
14	58	0.39	0.22	0.38	5.46	8.54	59.2012	0.809172	1.320228	9.860228	128.262628	0.0
14	58	0.39	0.22	0.66	5.46	8.54	59.2012	1.405404	0.7239959999999999	9.263995999999999	127.66639599999999	0.0
14	58	0.39	0.22	0.74	5.46	8.54	59.2012	1.575756	0.553644	9.093644	127.496044	0.0
14	58	0.39	0.22	0.09	5.46	8.54	59.2012	0.19164599999999998	1.937754	10.477754	128.880154	0.0
14	58	0.39	0.22	0.81	5.46	8.54	59.2012	1.724814	0.4045859999999999	8.944586	127.346986	0.0
14	58	0.39	0.9	0.96	5.46	8.54	62.914	0.26207999999999926	0.010919999999999985	8.55092	134.37892	0.0
14	58	0.39	0.9	0.94	5.46	8.54	62.914	0.2566199999999993	0.01637999999999995	8.556379999999999	134.38438	0.0
14	58	0.39	0.9	0.22	5.46	8.54	62.914	0.060059999999999836	0.2129399999999994	8.752939999999999	134.58094	0.0
14	58	0.39	0.9	0.0	5.46	8.54	62.914	0.0	0.27299999999999924	8.812999999999999	134.641	0.0
14	58	0.39	0.9	0.42	5.46	8.54	62.914	0.11465999999999968	0.15833999999999956	8.698339999999998	134.52634	0.0
14	58	0.39	0.9	0.95	5.46	8.54	62.914	0.25934999999999925	0.013649999999999995	8.55365	134.38165	0.0
14	58	0.39	0.9	0.44	5.46	8.54	62.914	0.12011999999999967	0.15287999999999957	8.692879999999999	134.52088	0.0
14	58	0.39	0.9	0.29	5.46	8.54	62.914	0.07916999999999977	0.19382999999999947	8.73383	134.56183000000001	0.0
14	58	0.39	0.9	0.6	5.46	8.54	62.914	0.16379999999999953	0.10919999999999971	8.649199999999999	134.4772	0.0
14	58	0.39	0.9	0.64	5.46	8.54	62.914	0.17471999999999951	0.09827999999999973	8.638279999999998	134.46628	0.0
14	58	0.39	0.83	0.25	5.46	8.54	62.5318	0.11602500000000038	0.34807500000000113	8.888075	133.951675	0.0
14	58	0.39	0.83	0.45	5.46	8.54	62.5318	0.2088450000000007	0.2552550000000008	8.795255	133.858855	0.0
14	58	0.39	0.83	0.85	5.46	8.54	62.5318	0.39448500000000125	0.06961500000000026	8.609615	133.673215	0.0
14	58	0.39	0.83	0.23	5.46	8.54	62.5318	0.10674300000000035	0.35735700000000115	8.897357	133.960957	0.0
14	58	0.39	0.83	0.01	5.46	8.54	62.5318	0.004641000000000015	0.4594590000000015	8.999459	134.06305899999998	0.0
14	58	0.39	0.83	0.29	5.46	8.54	62.5318	0.13458900000000043	0.3295110000000011	8.869511000000001	133.933111	0.0
14	58	0.39	0.83	0.56	5.46	8.54	62.5318	0.25989600000000085	0.20420400000000066	8.744204	133.807804	0.0
14	58	0.39	0.83	0.97	5.46	8.54	62.5318	0.45017700000000144	0.013923000000000074	8.553923	133.617523	0.0
14	58	0.39	0.83	0.63	5.46	8.54	62.5318	0.29238300000000095	0.17171700000000056	8.711717	133.775317	0.0
14	58	0.39	0.83	0.9	5.46	8.54	62.5318	0.4176900000000014	0.04641000000000012	8.586409999999999	133.65000999999998	0.0
14	58	0.24	0.42	0.46	3.36	10.64	59.4112	0.4482239999999998	0.5261759999999998	11.166176	129.988576	0.0
14	58	0.24	0.42	0.65	3.36	10.64	59.4112	0.6333599999999997	0.3410399999999998	10.98104	129.80344	0.0
14	58	0.24	0.42	0.9	3.36	10.64	59.4112	0.8769599999999995	0.09743999999999997	10.737440000000001	129.55984	0.0
14	58	0.24	0.42	0.71	3.36	10.64	59.4112	0.6918239999999996	0.28257599999999994	10.922576000000001	129.744976	0.0
14	58	0.24	0.42	0.98	3.36	10.64	59.4112	0.9549119999999994	0.01948800000000006	10.659488000000001	129.481888	0.0
14	58	0.24	0.42	0.99	3.36	10.64	59.4112	0.9646559999999995	0.009743999999999975	10.649744	129.47214400000001	0.0
14	58	0.24	0.42	0.63	3.36	10.64	59.4112	0.6138719999999996	0.36052799999999985	11.000528000000001	129.822928	0.0
14	58	0.24	0.42	0.85	3.36	10.64	59.4112	0.8282399999999995	0.14615999999999996	10.78616	129.60856	0.0
14	58	0.24	0.42	0.34	3.36	10.64	59.4112	0.33129599999999987	0.6431039999999997	11.283104	130.105504	0.0
14	58	0.24	0.42	0.42	3.36	10.64	59.4112	0.4092479999999998	0.5651519999999997	11.205152	130.02755200000001	0.0
14	58	0.24	0.53	0.6	3.36	10.64	59.7808	0.4737600000000002	0.3158400000000001	10.95584	130.51744	0.0
14	58	0.24	0.53	0.86	3.36	10.64	59.7808	0.6790560000000002	0.11054400000000009	10.750544000000001	130.312144	0.0
14	58	0.24	0.53	0.44	3.36	10.64	59.7808	0.3474240000000001	0.4421760000000002	11.082176	130.643776	0.0
14	58	0.24	0.53	0.91	3.36	10.64	59.7808	0.7185360000000003	0.07106400000000002	10.711064	130.272664	0.0
14	58	0.24	0.53	0.67	3.36	10.64	59.7808	0.5290320000000003	0.260568	10.900568	130.462168	0.0
14	58	0.24	0.53	0.99	3.36	10.64	59.7808	0.7817040000000003	0.007896000000000014	10.647896000000001	130.209496	0.0
14	58	0.24	0.53	0.87	3.36	10.64	59.7808	0.6869520000000002	0.10264800000000007	10.742648	130.304248	0.0
14	58	0.24	0.53	0.93	3.36	10.64	59.7808	0.7343280000000003	0.05527199999999999	10.695272000000001	130.256872	0.0
14	58	0.24	0.53	0.4	3.36	10.64	59.7808	0.3158400000000001	0.4737600000000002	11.113760000000001	130.67536	0.0
14	58	0.24	0.53	0.29	3.36	10.64	59.7808	0.22898400000000008	0.5606160000000002	11.200616	130.762216	0.0
14	58	0.24	0.17	0.12	3.36	10.64	58.5712	0.16732800000000014	1.227072000000001	11.867072000000002	129.009472	0.0
14	58	0.24	0.17	0.11	3.36	10.64	58.5712	0.15338400000000013	1.241016000000001	11.881016000000002	129.023416	0.0
14	58	0.24	0.17	0.73	3.36	10.64	58.5712	1.0179120000000008	0.3764880000000004	11.016488	128.158888	0.0
14	58	0.24	0.17	0.79	3.36	10.64	58.5712	1.101576000000001	0.2928240000000002	10.932824	128.075224	0.0
14	58	0.24	0.17	0.46	3.36	10.64	58.5712	0.6414240000000005	0.7529760000000006	11.392976	128.53537599999999	0.0
14	58	0.24	0.17	0.17	3.36	10.64	58.5712	0.23704800000000023	1.157352000000001	11.797352000000002	128.939752	0.0
14	58	0.24	0.17	0.76	3.36	10.64	58.5712	1.059744000000001	0.3346560000000003	10.974656000000001	128.117056	0.0
14	58	0.24	0.17	0.9	3.36	10.64	58.5712	1.2549600000000012	0.13944	10.779440000000001	127.92184	0.0
14	58	0.24	0.17	0.15	3.36	10.64	58.5712	0.20916000000000018	1.185240000000001	11.82524	128.96764	0.0
14	58	0.24	0.17	0.95	3.36	10.64	58.5712	1.324680000000001	0.06972000000000023	10.70972	127.85212	0.0
14	58	0.24	0.05	0.03	3.36	10.64	58.168	0.047880000000000006	1.5481200000000004	12.188120000000001	128.52412	0.0
14	58	0.24	0.05	0.3	3.36	10.64	58.168	0.47880000000000006	1.1172000000000002	11.757200000000001	128.0932	0.0
14	58	0.24	0.05	0.0	3.36	10.64	58.168	0.0	1.5960000000000003	12.236	128.572	0.0
14	58	0.24	0.05	0.33	3.36	10.64	58.168	0.5266800000000001	1.0693200000000003	11.709320000000002	128.04532	4.440892098500626e-16
14	58	0.24	0.05	0.56	3.36	10.64	58.168	0.8937600000000002	0.7022400000000001	11.34224	127.67824	0.0
14	58	0.24	0.05	0.04	3.36	10.64	58.168	0.06384000000000001	1.5321600000000002	12.172160000000002	128.50816	-4.440892098500626e-16
14	58	0.24	0.05	0.23	3.36	10.64	58.168	0.3670800000000001	1.2289200000000002	11.868920000000001	128.20492	0.0
14	58	0.24	0.05	0.25	3.36	10.64	58.168	0.3990000000000001	1.1970000000000003	11.837000000000002	128.173	0.0
14	58	0.24	0.05	0.71	3.36	10.64	58.168	1.1331600000000002	0.46284000000000014	11.10284	127.43884	0.0
14	58	0.24	0.05	0.18	3.36	10.64	58.168	0.28728000000000004	1.3087200000000003	11.948720000000002	128.28472	0.0
14	58	0.24	0.34	0.19	3.36	10.64	59.1424	0.2106719999999998	0.8981279999999991	11.538128	129.822928	0.0
14	58	0.24	0.34	0.93	3.36	10.64	59.1424	1.031183999999999	0.07761599999999991	10.717616	129.002416	0.0
14	58	0.24	0.34	0.44	3.36	10.64	59.1424	0.48787199999999953	0.6209279999999994	11.260928	129.545728	0.0
14	58	0.24	0.34	0.23	3.36	10.64	59.1424	0.25502399999999975	0.8537759999999992	11.493776	129.77857600000002	0.0
14	58	0.24	0.34	0.38	3.36	10.64	59.1424	0.4213439999999996	0.6874559999999993	11.327456	129.612256	0.0
14	58	0.24	0.34	0.18	3.36	10.64	59.1424	0.1995839999999998	0.9092159999999991	11.549216	129.834016	0.0
14	58	0.24	0.34	0.06	3.36	10.64	59.1424	0.06652799999999993	1.042271999999999	11.682272	129.967072	0.0
14	58	0.24	0.34	0.51	3.36	10.64	59.1424	0.5654879999999994	0.5433119999999995	11.183312	129.46811200000002	0.0
14	58	0.24	0.34	0.3	3.36	10.64	59.1424	0.33263999999999966	0.7761599999999993	11.41616	129.70096	0.0
14	58	0.24	0.34	0.22	3.36	10.64	59.1424	0.24393599999999976	0.8648639999999992	11.504864	129.78966400000002	0.0
14	58	0.24	0.7	0.21	3.36	10.64	60.352	0.10584000000000032	0.39816000000000124	11.038160000000001	131.74215999999998	0.0
14	58	0.24	0.7	0.05	3.36	10.64	60.352	0.02520000000000008	0.4788000000000015	11.118800000000002	131.8228	0.0
14	58	0.24	0.7	0.51	3.36	10.64	60.352	0.2570400000000008	0.24696000000000073	10.886960000000002	131.59096	0.0
14	58	0.24	0.7	0.14	3.36	10.64	60.352	0.07056000000000022	0.4334400000000013	11.073440000000002	131.77743999999998	0.0
14	58	0.24	0.7	0.95	3.36	10.64	60.352	0.47880000000000145	0.02520000000000011	10.6652	131.3692	0.0
14	58	0.24	0.7	0.46	3.36	10.64	60.352	0.23184000000000074	0.27216000000000085	10.912160000000002	131.61616	0.0
14	58	0.24	0.7	0.93	3.36	10.64	60.352	0.46872000000000147	0.03528000000000009	10.67528	131.37928	0.0
14	58	0.24	0.7	0.25	3.36	10.64	60.352	0.1260000000000004	0.37800000000000117	11.018000000000002	131.722	0.0
14	58	0.24	0.7	0.57	3.36	10.64	60.352	0.28728000000000087	0.2167200000000007	10.856720000000001	131.56072	0.0
14	58	0.24	0.7	0.41	3.36	10.64	60.352	0.20664000000000063	0.29736000000000096	10.937360000000002	131.64136	0.0
14	58	0.24	0.15	0.4	3.36	10.64	58.504	0.5712000000000005	0.8568000000000006	11.4968	128.5048	0.0
14	58	0.24	0.15	0.34	3.36	10.64	58.504	0.4855200000000004	0.9424800000000007	11.58248	128.59047999999999	0.0
14	58	0.24	0.15	0.1	3.36	10.64	58.504	0.14280000000000012	1.285200000000001	11.925200000000002	128.9332	0.0
14	58	0.24	0.15	0.42	3.36	10.64	58.504	0.5997600000000004	0.8282400000000006	11.468240000000002	128.47624	0.0
14	58	0.24	0.15	0.01	3.36	10.64	58.504	0.014280000000000011	1.413720000000001	12.053720000000002	129.06172	0.0
14	58	0.24	0.15	0.16	3.36	10.64	58.504	0.22848000000000018	1.1995200000000008	11.839520000000002	128.84752	0.0
14	58	0.24	0.15	0.5	3.36	10.64	58.504	0.7140000000000005	0.7140000000000005	11.354000000000001	128.362	0.0
14	58	0.24	0.15	0.99	3.36	10.64	58.504	1.413720000000001	0.01428000000000007	10.65428	127.66228	0.0
14	58	0.24	0.15	0.77	3.36	10.64	58.504	1.0995600000000008	0.3284400000000003	10.968440000000001	127.97644	0.0
14	58	0.24	0.15	0.06	3.36	10.64	58.504	0.08568000000000006	1.342320000000001	11.982320000000001	128.99032	0.0
14	58	0.24	0.59	0.03	3.36	10.64	59.9824	0.020664000000000023	0.6681360000000007	11.308136000000001	131.272936	0.0
14	58	0.24	0.59	0.32	3.36	10.64	59.9824	0.22041600000000025	0.46838400000000047	11.108384000000001	131.073184	0.0
14	58	0.24	0.59	0.54	3.36	10.64	59.9824	0.37195200000000045	0.3168480000000003	10.956848	130.921648	0.0
14	58	0.24	0.59	0.17	3.36	10.64	59.9824	0.11709600000000013	0.5717040000000007	11.211704000000001	131.176504	0.0
14	58	0.24	0.59	0.26	3.36	10.64	59.9824	0.1790880000000002	0.5097120000000006	11.149712000000001	131.114512	0.0
14	58	0.24	0.59	1.0	3.36	10.64	59.9824	0.6888000000000007	0.0	10.64	130.6048	0.0
14	58	0.24	0.59	0.57	3.36	10.64	59.9824	0.3926160000000004	0.29618400000000034	10.936184	130.900984	0.0
14	58	0.24	0.59	0.1	3.36	10.64	59.9824	0.06888000000000008	0.6199200000000007	11.259920000000001	131.22472	0.0
14	58	0.24	0.59	0.89	3.36	10.64	59.9824	0.6130320000000007	0.07576800000000006	10.715768	130.680568	0.0
14	58	0.24	0.59	0.34	3.36	10.64	59.9824	0.23419200000000026	0.45460800000000046	11.094608000000001	131.059408	0.0
14	58	0.24	0.8	0.88	3.36	10.64	60.688	0.2956799999999989	0.040319999999999856	10.68032	132.05632	0.0
14	58	0.24	0.8	0.39	3.36	10.64	60.688	0.13103999999999952	0.20495999999999923	10.84496	132.22096	0.0
14	58	0.24	0.8	0.22	3.36	10.64	60.688	0.07391999999999972	0.26207999999999904	10.90208	132.27808000000002	0.0
14	58	0.24	0.8	0.54	3.36	10.64	60.688	0.18143999999999932	0.15455999999999942	10.79456	132.17056	0.0
14	58	0.24	0.8	0.49	3.36	10.64	60.688	0.16463999999999937	0.17135999999999937	10.81136	132.18736	0.0
14	58	0.24	0.8	0.37	3.36	10.64	60.688	0.12431999999999953	0.2116799999999992	10.85168	132.22768	0.0
14	58	0.24	0.8	0.28	3.36	10.64	60.688	0.09407999999999966	0.24191999999999908	10.88192	132.25792	0.0
14	58	0.24	0.8	0.21	3.36	10.64	60.688	0.07055999999999973	0.265439999999999	10.905439999999999	132.28144	0.0
14	58	0.24	0.8	0.15	3.36	10.64	60.688	0.05039999999999981	0.2855999999999989	10.9256	132.3016	0.0
14	58	0.24	0.8	0.84	3.36	10.64	60.688	0.28223999999999894	0.05375999999999981	10.693760000000001	132.06976	0.0
14	58	0.24	0.86	0.93	3.36	10.64	60.8896	0.21873599999999926	0.016463999999999923	10.656464	132.435664	0.0
14	58	0.24	0.86	0.77	3.36	10.64	60.8896	0.18110399999999938	0.05409599999999981	10.694096	132.473296	0.0
14	58	0.24	0.86	0.64	3.36	10.64	60.8896	0.1505279999999995	0.08467199999999969	10.724672	132.503872	0.0
14	58	0.24	0.86	0.23	3.36	10.64	60.8896	0.05409599999999982	0.18110399999999938	10.821104	132.600304	0.0
14	58	0.24	0.86	0.9	3.36	10.64	60.8896	0.21167999999999929	0.023519999999999902	10.66352	132.44272	0.0
14	58	0.24	0.86	0.07	3.36	10.64	60.8896	0.016463999999999944	0.21873599999999924	10.858736	132.637936	0.0
14	58	0.24	0.86	0.55	3.36	10.64	60.8896	0.12935999999999956	0.10583999999999963	10.74584	132.52504	0.0
14	58	0.24	0.86	0.04	3.36	10.64	60.8896	0.009407999999999968	0.22579199999999922	10.865791999999999	132.644992	0.0
14	58	0.24	0.86	0.25	3.36	10.64	60.8896	0.0587999999999998	0.1763999999999994	10.8164	132.5956	0.0
14	58	0.24	0.86	0.2	3.36	10.64	60.8896	0.04703999999999984	0.18815999999999936	10.82816	132.60736	0.0
14	58	0.68	0.94	0.57	9.520000000000001	4.479999999999999	66.9488	0.16279199999999877	0.12280799999999908	4.602807999999998	138.50040800000002	0.0
14	58	0.68	0.94	0.26	9.520000000000001	4.479999999999999	66.9488	0.07425599999999945	0.21134399999999842	4.691343999999997	138.588944	0.0
14	58	0.68	0.94	0.14	9.520000000000001	4.479999999999999	66.9488	0.0399839999999997	0.24561599999999817	4.725615999999997	138.623216	0.0
14	58	0.68	0.94	0.8	9.520000000000001	4.479999999999999	66.9488	0.2284799999999983	0.05711999999999956	4.537119999999998	138.43472	0.0
14	58	0.68	0.94	0.97	9.520000000000001	4.479999999999999	66.9488	0.2770319999999979	0.008567999999999965	4.488567999999999	138.386168	0.0
14	58	0.68	0.94	0.34	9.520000000000001	4.479999999999999	66.9488	0.09710399999999927	0.18849599999999858	4.6684959999999975	138.56609600000002	0.0
14	58	0.68	0.94	0.28	9.520000000000001	4.479999999999999	66.9488	0.0799679999999994	0.20563199999999845	4.685631999999997	138.583232	0.0
14	58	0.68	0.94	0.35	9.520000000000001	4.479999999999999	66.9488	0.09995999999999924	0.1856399999999986	4.665639999999997	138.56324	0.0
14	58	0.68	0.94	0.04	9.520000000000001	4.479999999999999	66.9488	0.011423999999999915	0.2741759999999979	4.754175999999997	138.651776	0.0
14	58	0.68	0.94	0.79	9.520000000000001	4.479999999999999	66.9488	0.22562399999999833	0.05997599999999953	4.5399759999999985	138.437576	0.0
14	58	0.68	0.09	0.76	9.520000000000001	4.479999999999999	58.8568	3.2920160000000007	1.039584	5.519583999999998	123.233184	0.0
14	58	0.68	0.09	0.11	9.520000000000001	4.479999999999999	58.8568	0.47647600000000007	3.855124000000001	8.335124	126.04872399999999	0.0
14	58	0.68	0.09	0.91	9.520000000000001	4.479999999999999	58.8568	3.9417560000000007	0.3898440000000001	4.869843999999999	122.583444	0.0
14	58	0.68	0.09	0.73	9.520000000000001	4.479999999999999	58.8568	3.1620680000000005	1.1695320000000002	5.649531999999999	123.363132	0.0
14	58	0.68	0.09	0.61	9.520000000000001	4.479999999999999	58.8568	2.6422760000000003	1.6893240000000005	6.169324	123.882924	0.0
14	58	0.68	0.09	0.47	9.520000000000001	4.479999999999999	58.8568	2.035852	2.2957480000000006	6.775747999999999	124.48934799999999	0.0
14	58	0.68	0.09	0.08	9.520000000000001	4.479999999999999	58.8568	0.34652800000000006	3.9850720000000006	8.465072	126.178672	0.0
14	58	0.68	0.09	0.39	9.520000000000001	4.479999999999999	58.8568	1.6893240000000003	2.6422760000000007	7.122275999999999	124.835876	0.0
14	58	0.68	0.09	0.81	9.520000000000001	4.479999999999999	58.8568	3.5085960000000007	0.8230040000000001	5.303003999999999	123.016604	0.0
14	58	0.68	0.09	0.71	9.520000000000001	4.479999999999999	58.8568	3.0754360000000003	1.2561640000000005	5.736163999999999	123.449764	0.0
14	58	0.68	0.49	0.44	9.520000000000001	4.479999999999999	62.6648	1.0681440000000004	1.3594560000000004	5.839455999999999	131.169056	0.0
14	58	0.68	0.49	0.39	9.520000000000001	4.479999999999999	62.6648	0.9467640000000004	1.4808360000000005	5.960835999999999	131.290436	0.0
14	58	0.68	0.49	0.45	9.520000000000001	4.479999999999999	62.6648	1.0924200000000004	1.3351800000000005	5.815179999999999	131.14478	0.0
14	58	0.68	0.49	0.23	9.520000000000001	4.479999999999999	62.6648	0.5583480000000002	1.8692520000000008	6.349252	131.678852	0.0
14	58	0.68	0.49	0.71	9.520000000000001	4.479999999999999	62.6648	1.7235960000000006	0.7040040000000003	5.184003999999999	130.513604	0.0
14	58	0.68	0.49	0.28	9.520000000000001	4.479999999999999	62.6648	0.6797280000000003	1.7478720000000005	6.227872	131.557472	0.0
14	58	0.68	0.49	0.62	9.520000000000001	4.479999999999999	62.6648	1.5051120000000004	0.9224880000000004	5.402487999999999	130.732088	0.0
14	58	0.68	0.49	0.92	9.520000000000001	4.479999999999999	62.6648	2.2333920000000007	0.19420800000000016	4.674207999999998	130.003808	0.0
14	58	0.68	0.49	0.0	9.520000000000001	4.479999999999999	62.6648	0.0	2.427600000000001	6.9075999999999995	132.2372	0.0
14	58	0.68	0.49	0.27	9.520000000000001	4.479999999999999	62.6648	0.6554520000000003	1.7721480000000005	6.252147999999999	131.581748	0.0
14	58	0.68	0.53	0.93	9.520000000000001	4.479999999999999	63.0456	2.080596000000001	0.15660399999999974	4.636603999999998	130.727804	0.0
14	58	0.68	0.53	0.4	9.520000000000001	4.479999999999999	63.0456	0.8948800000000002	1.3423200000000004	5.8223199999999995	131.91352	0.0
14	58	0.68	0.53	0.98	9.520000000000001	4.479999999999999	63.0456	2.1924560000000004	0.04474400000000012	4.524743999999998	130.615944	0.0
14	58	0.68	0.53	0.92	9.520000000000001	4.479999999999999	63.0456	2.0582240000000005	0.17897600000000002	4.658975999999999	130.750176	0.0
14	58	0.68	0.53	0.19	9.520000000000001	4.479999999999999	63.0456	0.4250680000000001	1.8121320000000005	6.292131999999999	132.383332	0.0
14	58	0.68	0.53	0.8	9.520000000000001	4.479999999999999	63.0456	1.7897600000000005	0.44744000000000006	4.927439999999999	131.01864	0.0
14	58	0.68	0.53	0.63	9.520000000000001	4.479999999999999	63.0456	1.4094360000000004	0.8277640000000002	5.307763999999999	131.398964	0.0
14	58	0.68	0.53	0.51	9.520000000000001	4.479999999999999	63.0456	1.1409720000000003	1.0962280000000002	5.576227999999999	131.667428	0.0
14	58	0.68	0.53	0.78	9.520000000000001	4.479999999999999	63.0456	1.7450160000000006	0.49218399999999995	4.972183999999999	131.06338399999999	0.0
14	58	0.68	0.53	0.34	9.520000000000001	4.479999999999999	63.0456	0.7606480000000002	1.4765520000000003	5.9565519999999985	132.047752	0.0
14	58	0.68	0.9	0.63	9.520000000000001	4.479999999999999	66.568	0.2998800000000011	0.17612000000000066	4.65612	137.79211999999998	0.0
14	58	0.68	0.9	0.01	9.520000000000001	4.479999999999999	66.568	0.004760000000000018	0.4712400000000017	4.95124	138.08724	0.0
14	58	0.68	0.9	0.91	9.520000000000001	4.479999999999999	66.568	0.4331600000000016	0.042840000000000156	4.522839999999999	137.65884	0.0
14	58	0.68	0.9	0.37	9.520000000000001	4.479999999999999	66.568	0.17612000000000064	0.29988000000000115	4.7798799999999995	137.91588	0.0
14	58	0.68	0.9	0.77	9.520000000000001	4.479999999999999	66.568	0.36652000000000134	0.10948000000000041	4.589479999999999	137.72548	0.0
14	58	0.68	0.9	0.98	9.520000000000001	4.479999999999999	66.568	0.4664800000000017	0.009520000000000028	4.489519999999999	137.62552	0.0
14	58	0.68	0.9	0.88	9.520000000000001	4.479999999999999	66.568	0.41888000000000153	0.057120000000000226	4.537119999999999	137.67311999999998	0.0
14	58	0.68	0.9	0.23	9.520000000000001	4.479999999999999	66.568	0.10948000000000041	0.36652000000000134	4.84652	137.98252	0.0
14	58	0.68	0.9	0.02	9.520000000000001	4.479999999999999	66.568	0.009520000000000035	0.4664800000000017	4.94648	138.08248	0.0
14	58	0.68	0.9	0.65	9.520000000000001	4.479999999999999	66.568	0.3094000000000012	0.16660000000000058	4.646599999999999	137.7826	0.0
14	58	0.68	0.93	0.05	9.520000000000001	4.479999999999999	66.8536	0.016660000000000032	0.3165400000000006	4.796539999999999	138.50374	0.0
14	58	0.68	0.93	0.28	9.520000000000001	4.479999999999999	66.8536	0.09329600000000018	0.23990400000000042	4.719903999999999	138.42710399999999	0.0
14	58	0.68	0.93	0.55	9.520000000000001	4.479999999999999	66.8536	0.18326000000000034	0.14994000000000027	4.629939999999999	138.33714	0.0
14	58	0.68	0.93	0.29	9.520000000000001	4.479999999999999	66.8536	0.09662800000000017	0.23657200000000045	4.716571999999999	138.42377199999999	0.0
14	58	0.68	0.93	0.59	9.520000000000001	4.479999999999999	66.8536	0.19658800000000035	0.13661200000000026	4.616611999999999	138.323812	0.0
14	58	0.68	0.93	0.02	9.520000000000001	4.479999999999999	66.8536	0.006664000000000012	0.3265360000000006	4.8065359999999995	138.513736	0.0
14	58	0.68	0.93	0.34	9.520000000000001	4.479999999999999	66.8536	0.11328800000000021	0.21991200000000038	4.699911999999999	138.407112	0.0
14	58	0.68	0.93	0.32	9.520000000000001	4.479999999999999	66.8536	0.10662400000000019	0.22657600000000042	4.706575999999999	138.413776	0.0
14	58	0.68	0.93	0.58	9.520000000000001	4.479999999999999	66.8536	0.19325600000000034	0.13994400000000026	4.6199439999999985	138.327144	0.0
14	58	0.68	0.93	0.67	9.520000000000001	4.479999999999999	66.8536	0.22324400000000041	0.10995600000000019	4.589955999999999	138.297156	0.0
14	58	0.68	0.81	0.21	9.520000000000001	4.479999999999999	65.7112	0.1899239999999996	0.7144759999999986	5.194475999999997	136.61687600000002	0.0
14	58	0.68	0.81	0.78	9.520000000000001	4.479999999999999	65.7112	0.7054319999999985	0.1989679999999996	4.6789679999999985	136.101368	0.0
14	58	0.68	0.81	0.39	9.520000000000001	4.479999999999999	65.7112	0.35271599999999925	0.5516839999999988	5.031683999999998	136.454084	0.0
14	58	0.68	0.81	0.05	9.520000000000001	4.479999999999999	65.7112	0.045219999999999906	0.8591799999999982	5.339179999999997	136.76158	0.0
14	58	0.68	0.81	0.66	9.520000000000001	4.479999999999999	65.7112	0.5969039999999988	0.3074959999999993	4.787495999999998	136.20989600000001	0.0
14	58	0.68	0.81	0.63	9.520000000000001	4.479999999999999	65.7112	0.5697719999999988	0.33462799999999926	4.814627999999998	136.237028	0.0
14	58	0.68	0.81	0.88	9.520000000000001	4.479999999999999	65.7112	0.7958719999999984	0.10852799999999974	4.588527999999998	136.010928	0.0
14	58	0.68	0.81	0.85	9.520000000000001	4.479999999999999	65.7112	0.7687399999999983	0.13565999999999978	4.615659999999998	136.03806	0.0
14	58	0.68	0.81	0.65	9.520000000000001	4.479999999999999	65.7112	0.5878599999999988	0.31653999999999927	4.796539999999998	136.21894	0.0
14	58	0.68	0.81	0.48	9.520000000000001	4.479999999999999	65.7112	0.43411199999999905	0.47028799999999904	4.950287999999998	136.372688	0.0
14	58	0.68	0.58	0.0	9.520000000000001	4.479999999999999	63.5216	0.0	1.999200000000001	6.4792	133.5224	0.0
14	58	0.68	0.58	0.78	9.520000000000001	4.479999999999999	63.5216	1.5593760000000008	0.4398240000000002	4.919823999999998	131.963024	0.0
14	58	0.68	0.58	0.46	9.520000000000001	4.479999999999999	63.5216	0.9196320000000004	1.0795680000000005	5.559567999999999	132.602768	0.0
14	58	0.68	0.58	0.4	9.520000000000001	4.479999999999999	63.5216	0.7996800000000004	1.1995200000000006	5.679519999999999	132.72272	0.0
14	58	0.68	0.58	0.85	9.520000000000001	4.479999999999999	63.5216	1.6993200000000008	0.29988000000000015	4.779879999999999	131.82308	0.0
14	58	0.68	0.58	0.75	9.520000000000001	4.479999999999999	63.5216	1.4994000000000007	0.49980000000000024	4.979799999999999	132.023	0.0
14	58	0.68	0.58	0.99	9.520000000000001	4.479999999999999	63.5216	1.979208000000001	0.01999200000000001	4.499991999999999	131.543192	0.0
14	58	0.68	0.58	0.22	9.520000000000001	4.479999999999999	63.5216	0.4398240000000002	1.5593760000000008	6.039375999999999	133.082576	0.0
14	58	0.68	0.58	0.51	9.520000000000001	4.479999999999999	63.5216	1.0195920000000005	0.9796080000000005	5.459607999999999	132.502808	0.0
14	58	0.68	0.58	0.76	9.520000000000001	4.479999999999999	63.5216	1.5193920000000007	0.47980800000000023	4.959807999999999	132.003008	0.0
14	58	0.68	0.34	0.29	9.520000000000001	4.479999999999999	61.2368	0.9110639999999998	2.230536	6.7105359999999985	129.184136	0.0
14	58	0.68	0.34	0.12	9.520000000000001	4.479999999999999	61.2368	0.37699199999999994	2.7646079999999995	7.244607999999998	129.718208	0.0
14	58	0.68	0.34	0.36	9.520000000000001	4.479999999999999	61.2368	1.1309759999999998	2.010624	6.490623999999999	128.964224	0.0
14	58	0.68	0.34	0.74	9.520000000000001	4.479999999999999	61.2368	2.3247839999999997	0.8168159999999998	5.296815999999998	127.770416	0.0
14	58	0.68	0.34	0.92	9.520000000000001	4.479999999999999	61.2368	2.8902719999999995	0.251328	4.731327999999999	127.20492800000001	0.0
14	58	0.68	0.34	0.54	9.520000000000001	4.479999999999999	61.2368	1.6964639999999997	1.4451359999999998	5.925135999999998	128.398736	0.0
14	58	0.68	0.34	0.07	9.520000000000001	4.479999999999999	61.2368	0.219912	2.9216879999999996	7.401687999999998	129.875288	0.0
14	58	0.68	0.34	0.62	9.520000000000001	4.479999999999999	61.2368	1.9477919999999997	1.1938079999999998	5.673807999999998	128.147408	0.0
14	58	0.68	0.34	0.17	9.520000000000001	4.479999999999999	61.2368	0.534072	2.6075279999999994	7.087527999999998	129.561128	0.0
14	58	0.68	0.34	0.42	9.520000000000001	4.479999999999999	61.2368	1.3194719999999998	1.8221279999999997	6.302127999999998	128.77572800000002	0.0
14	58	0.68	0.65	0.71	9.520000000000001	4.479999999999999	64.188	1.1828599999999996	0.4831399999999999	4.963139999999998	133.33914000000001	0.0
14	58	0.68	0.65	0.89	9.520000000000001	4.479999999999999	64.188	1.4827399999999995	0.18325999999999998	4.663259999999998	133.03926	0.0
14	58	0.68	0.65	0.59	9.520000000000001	4.479999999999999	64.188	0.9829399999999996	0.6830599999999999	5.163059999999999	133.53906	0.0
14	58	0.68	0.65	0.09	9.520000000000001	4.479999999999999	64.188	0.14993999999999993	1.5160599999999995	5.996059999999998	134.37206	0.0
14	58	0.68	0.65	0.56	9.520000000000001	4.479999999999999	64.188	0.9329599999999998	0.7330399999999997	5.213039999999999	133.58904	0.0
14	58	0.68	0.65	0.55	9.520000000000001	4.479999999999999	64.188	0.9162999999999998	0.7496999999999997	5.2296999999999985	133.6057	0.0
14	58	0.68	0.65	0.64	9.520000000000001	4.479999999999999	64.188	1.0662399999999996	0.5997599999999998	5.0797599999999985	133.45576	0.0
14	58	0.68	0.65	0.77	9.520000000000001	4.479999999999999	64.188	1.2828199999999996	0.38317999999999985	4.863179999999998	133.23918	0.0
14	58	0.68	0.65	0.75	9.520000000000001	4.479999999999999	64.188	1.2494999999999996	0.41649999999999987	4.896499999999999	133.2725	0.0
14	58	0.68	0.65	0.43	9.520000000000001	4.479999999999999	64.188	0.7163799999999998	0.9496199999999997	5.429619999999998	133.80562	0.0
14	58	0.95	0.98	0.09	13.299999999999999	0.7000000000000011	71.03399999999999	0.01197000000000032	0.12103000000000325	0.8210300000000044	142.88903	0.0
14	58	0.95	0.98	0.16	13.299999999999999	0.7000000000000011	71.03399999999999	0.02128000000000057	0.11172000000000298	0.811720000000004	142.87972	0.0
14	58	0.95	0.98	0.47	13.299999999999999	0.7000000000000011	71.03399999999999	0.06251000000000168	0.07049000000000188	0.770490000000003	142.83848999999998	0.0
14	58	0.95	0.98	0.32	13.299999999999999	0.7000000000000011	71.03399999999999	0.04256000000000114	0.09044000000000242	0.7904400000000035	142.85843999999997	0.0
14	58	0.95	0.98	0.75	13.299999999999999	0.7000000000000011	71.03399999999999	0.09975000000000267	0.03325000000000089	0.733250000000002	142.80124999999998	0.0
14	58	0.95	0.98	0.94	13.299999999999999	0.7000000000000011	71.03399999999999	0.12502000000000335	0.00798000000000021	0.7079800000000013	142.77597999999998	0.0
14	58	0.95	0.98	0.78	13.299999999999999	0.7000000000000011	71.03399999999999	0.10374000000000277	0.029260000000000785	0.7292600000000018	142.79726	0.0
14	58	0.95	0.98	0.62	13.299999999999999	0.7000000000000011	71.03399999999999	0.08246000000000221	0.05054000000000135	0.7505400000000024	142.81853999999998	0.0
14	58	0.95	0.98	0.2	13.299999999999999	0.7000000000000011	71.03399999999999	0.026600000000000713	0.10640000000000285	0.8064000000000039	142.87439999999998	0.0
14	58	0.95	0.98	0.61	13.299999999999999	0.7000000000000011	71.03399999999999	0.08113000000000217	0.05187000000000139	0.7518700000000025	142.81986999999998	0.0
14	58	0.95	0.9	0.3	13.299999999999999	0.7000000000000011	69.97	0.1995	0.4655	1.165500000000001	141.1055	0.0
14	58	0.95	0.9	0.72	13.299999999999999	0.7000000000000011	69.97	0.4788	0.18620000000000003	0.8862000000000011	140.8262	0.0
14	58	0.95	0.9	0.03	13.299999999999999	0.7000000000000011	69.97	0.01995	0.64505	1.345050000000001	141.28505	0.0
14	58	0.95	0.9	0.63	13.299999999999999	0.7000000000000011	69.97	0.41895000000000004	0.24605	0.9460500000000011	140.88605	0.0
14	58	0.95	0.9	0.11	13.299999999999999	0.7000000000000011	69.97	0.07315	0.59185	1.291850000000001	141.23185	0.0
14	58	0.95	0.9	0.55	13.299999999999999	0.7000000000000011	69.97	0.3657500000000001	0.29924999999999996	0.9992500000000011	140.93925	0.0
14	58	0.95	0.9	0.44	13.299999999999999	0.7000000000000011	69.97	0.2926	0.3724	1.0724000000000011	141.01239999999999	0.0
14	58	0.95	0.9	0.35	13.299999999999999	0.7000000000000011	69.97	0.23274999999999998	0.43225	1.132250000000001	141.07225	0.0
14	58	0.95	0.9	0.23	13.299999999999999	0.7000000000000011	69.97	0.15295	0.51205	1.212050000000001	141.15205	0.0
14	58	0.95	0.9	0.58	13.299999999999999	0.7000000000000011	69.97	0.3857	0.27930000000000005	0.9793000000000012	140.9193	0.0
14	58	0.95	0.02	0.58	13.299999999999999	0.7000000000000011	58.266	3.7798599999999998	2.7371400000000006	3.4371400000000016	119.96914	0.0
14	58	0.95	0.02	0.3	13.299999999999999	0.7000000000000011	58.266	1.9551	4.5619000000000005	5.261900000000002	121.7939	0.0
14	58	0.95	0.02	0.22	13.299999999999999	0.7000000000000011	58.266	1.43374	5.08326	5.783260000000001	122.31526	0.0
14	58	0.95	0.02	0.91	13.299999999999999	0.7000000000000011	58.266	5.930470000000001	0.5865299999999998	1.2865300000000008	117.81853	0.0
14	58	0.95	0.02	0.27	13.299999999999999	0.7000000000000011	58.266	1.7595900000000002	4.75741	5.457410000000001	121.98940999999999	0.0
14	58	0.95	0.02	0.96	13.299999999999999	0.7000000000000011	58.266	6.25632	0.2606800000000007	0.9606800000000018	117.49268	0.0
14	58	0.95	0.02	0.87	13.299999999999999	0.7000000000000011	58.266	5.66979	0.8472100000000005	1.5472100000000015	118.07921	0.0
14	58	0.95	0.02	0.17	13.299999999999999	0.7000000000000011	58.266	1.10789	5.40911	6.109110000000001	122.64111	0.0
14	58	0.95	0.02	0.36	13.299999999999999	0.7000000000000011	58.266	2.34612	4.17088	4.870880000000001	121.40288	0.0
14	58	0.95	0.02	0.18	13.299999999999999	0.7000000000000011	58.266	1.17306	5.34394	6.043940000000001	122.57594	-1.7763568394002505e-15
14	58	0.95	0.66	0.42	13.299999999999999	0.7000000000000011	66.778	0.9496199999999986	1.311379999999998	2.011379999999999	135.56738	0.0
14	58	0.95	0.66	0.69	13.299999999999999	0.7000000000000011	66.778	1.5600899999999975	0.700909999999999	1.40091	134.95691000000002	0.0
14	58	0.95	0.66	0.0	13.299999999999999	0.7000000000000011	66.778	0.0	2.2609999999999966	2.9609999999999976	136.517	0.0
14	58	0.95	0.66	0.33	13.299999999999999	0.7000000000000011	66.778	0.7461299999999988	1.5148699999999977	2.2148699999999986	135.77087	0.0
14	58	0.95	0.66	0.37	13.299999999999999	0.7000000000000011	66.778	0.8365699999999987	1.4244299999999979	2.124429999999999	135.68043	0.0
14	58	0.95	0.66	0.77	13.299999999999999	0.7000000000000011	66.778	1.7409699999999975	0.5200299999999991	1.2200300000000002	134.77603000000002	0.0
14	58	0.95	0.66	0.7	13.299999999999999	0.7000000000000011	66.778	1.5826999999999976	0.678299999999999	1.3783	134.9343	0.0
14	58	0.95	0.66	0.39	13.299999999999999	0.7000000000000011	66.778	0.8817899999999987	1.3792099999999978	2.079209999999999	135.63521	0.0
14	58	0.95	0.66	0.05	13.299999999999999	0.7000000000000011	66.778	0.11304999999999983	2.1479499999999967	2.8479499999999978	136.40395	0.0
14	58	0.95	0.66	0.9	13.299999999999999	0.7000000000000011	66.778	2.034899999999997	0.22609999999999975	0.9261000000000008	134.4821	0.0
14	58	0.95	0.09	0.44	13.299999999999999	0.7000000000000011	59.197	2.6626599999999994	3.3888399999999987	4.088839999999999	122.48284000000001	0.0
14	58	0.95	0.09	0.77	13.299999999999999	0.7000000000000011	59.197	4.659654999999999	1.391844999999999	2.091845	120.48584500000001	0.0
14	58	0.95	0.09	0.32	13.299999999999999	0.7000000000000011	59.197	1.9364799999999995	4.115019999999999	4.81502	123.20902000000001	0.0
14	58	0.95	0.09	0.98	13.299999999999999	0.7000000000000011	59.197	5.930469999999998	0.12103000000000019	0.8210300000000013	119.21503000000001	0.0
14	58	0.95	0.09	0.1	13.299999999999999	0.7000000000000011	59.197	0.6051499999999999	5.446349999999998	6.146349999999999	124.54035	0.0
14	58	0.95	0.09	0.83	13.299999999999999	0.7000000000000011	59.197	5.022744999999998	1.0287550000000003	1.7287550000000014	120.12275500000001	0.0
14	58	0.95	0.09	0.27	13.299999999999999	0.7000000000000011	59.197	1.6339049999999995	4.417594999999999	5.117595	123.511595	0.0
14	58	0.95	0.09	0.19	13.299999999999999	0.7000000000000011	59.197	1.1497849999999996	4.9017149999999985	5.6017149999999996	123.995715	0.0
14	58	0.95	0.09	0.13	13.299999999999999	0.7000000000000011	59.197	0.7866949999999998	5.264804999999998	5.964804999999999	124.358805	0.0
14	58	0.95	0.09	0.35	13.299999999999999	0.7000000000000011	59.197	2.1180249999999994	3.9334749999999987	4.633475	123.02747500000001	0.0
14	58	0.95	0.67	0.82	13.299999999999999	0.7000000000000011	66.911	1.799489999999999	0.39500999999999986	1.095010000000001	134.91701	0.0
14	58	0.95	0.67	0.68	13.299999999999999	0.7000000000000011	66.911	1.4922599999999993	0.7022399999999995	1.4022400000000006	135.22424	0.0
14	58	0.95	0.67	0.02	13.299999999999999	0.7000000000000011	66.911	0.04388999999999998	2.150609999999999	2.85061	136.67261	0.0
14	58	0.95	0.67	0.63	13.299999999999999	0.7000000000000011	66.911	1.3825349999999992	0.8119649999999996	1.5119650000000007	135.333965	0.0
14	58	0.95	0.67	0.64	13.299999999999999	0.7000000000000011	66.911	1.4044799999999993	0.7900199999999995	1.4900200000000006	135.31202	0.0
14	58	0.95	0.67	0.55	13.299999999999999	0.7000000000000011	66.911	1.2069749999999995	0.9875249999999993	1.6875250000000004	135.509525	0.0
14	58	0.95	0.67	0.15	13.299999999999999	0.7000000000000011	66.911	0.32917499999999983	1.865324999999999	2.565325	136.387325	0.0
14	58	0.95	0.67	0.44	13.299999999999999	0.7000000000000011	66.911	0.9655799999999994	1.2289199999999993	1.9289200000000004	135.75092	0.0
14	58	0.95	0.67	0.18	13.299999999999999	0.7000000000000011	66.911	0.39500999999999975	1.7994899999999991	2.49949	136.32149	0.0
14	58	0.95	0.67	0.39	13.299999999999999	0.7000000000000011	66.911	0.8558549999999996	1.3386449999999992	2.0386450000000003	135.860645	0.0
14	58	0.95	0.16	0.04	13.299999999999999	0.7000000000000011	60.128	0.22343999999999997	5.362559999999999	6.06256	126.31856	0.0
14	58	0.95	0.16	0.49	13.299999999999999	0.7000000000000011	60.128	2.7371399999999997	2.8488599999999997	3.548860000000001	123.80486	0.0
14	58	0.95	0.16	0.73	13.299999999999999	0.7000000000000011	60.128	4.07778	1.5082199999999997	2.2082200000000007	122.46422	0.0
14	58	0.95	0.16	0.66	13.299999999999999	0.7000000000000011	60.128	3.6867599999999996	1.8992399999999998	2.599240000000001	122.85524	0.0
14	58	0.95	0.16	0.16	13.299999999999999	0.7000000000000011	60.128	0.8937599999999999	4.69224	5.392240000000001	125.64824	1.7763568394002505e-15
14	58	0.95	0.16	0.25	13.299999999999999	0.7000000000000011	60.128	1.3964999999999999	4.1895	4.889500000000001	125.1455	0.0
14	58	0.95	0.16	0.3	13.299999999999999	0.7000000000000011	60.128	1.6757999999999997	3.9101999999999997	4.610200000000001	124.8662	0.0
14	58	0.95	0.16	0.62	13.299999999999999	0.7000000000000011	60.128	3.4633199999999995	2.12268	2.822680000000001	123.07868	0.0
14	58	0.95	0.16	0.38	13.299999999999999	0.7000000000000011	60.128	2.12268	3.4633199999999995	4.163320000000001	124.41932	0.0
14	58	0.95	0.16	0.63	13.299999999999999	0.7000000000000011	60.128	3.5191799999999995	2.06682	2.766820000000001	123.02282	0.0
14	58	0.95	0.49	0.53	13.299999999999999	0.7000000000000011	64.517	1.797495000000001	1.5940050000000006	2.2940050000000016	131.328005	0.0
14	58	0.95	0.49	0.87	13.299999999999999	0.7000000000000011	64.517	2.9506050000000013	0.44089500000000026	1.1408950000000013	130.174895	0.0
14	58	0.95	0.49	0.73	13.299999999999999	0.7000000000000011	64.517	2.475795000000001	0.9157050000000004	1.6157050000000015	130.64970499999998	0.0
14	58	0.95	0.49	0.83	13.299999999999999	0.7000000000000011	64.517	2.814945000000001	0.5765550000000004	1.2765550000000014	130.310555	0.0
14	58	0.95	0.49	0.39	13.299999999999999	0.7000000000000011	64.517	1.3226850000000006	2.0688150000000007	2.768815000000002	131.80281499999998	0.0
14	58	0.95	0.49	0.09	13.299999999999999	0.7000000000000011	64.517	0.30523500000000015	3.0862650000000014	3.7862650000000024	132.820265	0.0
14	58	0.95	0.49	0.59	13.299999999999999	0.7000000000000011	64.517	2.000985000000001	1.3905150000000006	2.0905150000000017	131.124515	0.0
14	58	0.95	0.49	0.32	13.299999999999999	0.7000000000000011	64.517	1.0852800000000005	2.306220000000001	3.006220000000002	132.04022	0.0
14	58	0.95	0.49	0.89	13.299999999999999	0.7000000000000011	64.517	3.0184350000000015	0.373065	1.073065000000001	130.107065	0.0
14	58	0.95	0.49	0.94	13.299999999999999	0.7000000000000011	64.517	3.188010000000001	0.2034900000000004	0.9034900000000015	129.93749	0.0
14	58	0.95	0.95	0.67	13.299999999999999	0.7000000000000011	70.63499999999999	0.2227750000000027	0.10972500000000132	0.8097250000000024	142.079725	0.0
14	58	0.95	0.95	0.71	13.299999999999999	0.7000000000000011	70.63499999999999	0.23607500000000284	0.09642500000000118	0.7964250000000023	142.06642499999998	0.0
14	58	0.95	0.95	0.98	13.299999999999999	0.7000000000000011	70.63499999999999	0.3258500000000039	0.0066500000000001	0.7066500000000011	141.97664999999998	0.0
14	58	0.95	0.95	0.15	13.299999999999999	0.7000000000000011	70.63499999999999	0.0498750000000006	0.2826250000000034	0.9826250000000045	142.252625	0.0
14	58	0.95	0.95	0.06	13.299999999999999	0.7000000000000011	70.63499999999999	0.019950000000000242	0.31255000000000377	1.012550000000005	142.28255	0.0
14	58	0.95	0.95	0.27	13.299999999999999	0.7000000000000011	70.63499999999999	0.08977500000000109	0.2427250000000029	0.942725000000004	142.21272499999998	0.0
14	58	0.95	0.95	0.42	13.299999999999999	0.7000000000000011	70.63499999999999	0.1396500000000017	0.19285000000000233	0.8928500000000034	142.16285	0.0
14	58	0.95	0.95	0.02	13.299999999999999	0.7000000000000011	70.63499999999999	0.00665000000000008	0.3258500000000039	1.025850000000005	142.29584999999997	0.0
14	58	0.95	0.95	0.5	13.299999999999999	0.7000000000000011	70.63499999999999	0.166250000000002	0.166250000000002	0.8662500000000031	142.13625	0.0
14	58	0.95	0.95	0.22	13.299999999999999	0.7000000000000011	70.63499999999999	0.07315000000000088	0.25935000000000313	0.9593500000000041	142.22934999999998	0.0
14	58	0.95	0.36	0.87	13.299999999999999	0.7000000000000011	62.788	3.702720000000001	0.55328	1.253280000000001	126.82928	0.0
14	58	0.95	0.36	0.51	13.299999999999999	0.7000000000000011	62.788	2.1705600000000005	2.0854400000000006	2.7854400000000017	128.36144	0.0
14	58	0.95	0.36	0.02	13.299999999999999	0.7000000000000011	62.788	0.08512000000000003	4.170880000000001	4.870880000000002	130.44688	0.0
14	58	0.95	0.36	1.0	13.299999999999999	0.7000000000000011	62.788	4.256000000000001	0.0	0.7000000000000011	126.276	0.0
14	58	0.95	0.36	0.64	13.299999999999999	0.7000000000000011	62.788	2.723840000000001	1.5321600000000002	2.2321600000000013	127.80816	0.0
14	58	0.95	0.36	0.83	13.299999999999999	0.7000000000000011	62.788	3.532480000000001	0.7235200000000002	1.4235200000000012	126.99951999999999	0.0
14	58	0.95	0.36	0.27	13.299999999999999	0.7000000000000011	62.788	1.1491200000000004	3.1068800000000008	3.806880000000002	129.38288	0.0
14	58	0.95	0.36	0.6	13.299999999999999	0.7000000000000011	62.788	2.5536000000000008	1.7024000000000004	2.4024000000000014	127.9784	0.0
14	58	0.95	0.36	0.56	13.299999999999999	0.7000000000000011	62.788	2.383360000000001	1.87264	2.572640000000001	128.14864	0.0
14	58	0.95	0.36	0.99	13.299999999999999	0.7000000000000011	62.788	4.213440000000001	0.04255999999999993	0.742560000000001	126.31855999999999	0.0
14	58	0.29	0.0	0.36	4.06	9.940000000000001	58.0	0.7307999999999999	1.2992	11.2392	127.2392	0.0
14	58	0.29	0.0	0.41	4.06	9.940000000000001	58.0	0.8322999999999998	1.1977	11.1377	127.1377	0.0
14	58	0.29	0.0	0.89	4.06	9.940000000000001	58.0	1.8066999999999998	0.22330000000000005	10.163300000000001	126.1633	0.0
14	58	0.29	0.0	0.04	4.06	9.940000000000001	58.0	0.0812	1.9487999999999999	11.888800000000002	127.8888	0.0
14	58	0.29	0.0	0.23	4.06	9.940000000000001	58.0	0.4669	1.5631	11.503100000000002	127.5031	0.0
14	58	0.29	0.0	0.94	4.06	9.940000000000001	58.0	1.9081999999999997	0.12180000000000013	10.061800000000002	126.0618	0.0
14	58	0.29	0.0	0.66	4.06	9.940000000000001	58.0	1.3397999999999999	0.6901999999999999	10.630200000000002	126.6302	0.0
14	58	0.29	0.0	0.86	4.06	9.940000000000001	58.0	1.7457999999999998	0.2842	10.224200000000002	126.2242	0.0
14	58	0.29	0.0	0.56	4.06	9.940000000000001	58.0	1.1368	0.8931999999999998	10.833200000000001	126.8332	0.0
14	58	0.29	0.0	0.53	4.06	9.940000000000001	58.0	1.0758999999999999	0.9541	10.894100000000002	126.89410000000001	0.0
14	58	0.29	0.74	0.66	4.06	9.940000000000001	61.0044	0.34834800000000093	0.17945200000000044	10.119452000000003	132.128252	0.0
14	58	0.29	0.74	0.48	4.06	9.940000000000001	61.0044	0.2533440000000007	0.2744560000000007	10.214456000000002	132.223256	0.0
14	58	0.29	0.74	0.07	4.06	9.940000000000001	61.0044	0.0369460000000001	0.4908540000000013	10.430854000000002	132.439654	0.0
14	58	0.29	0.74	0.88	4.06	9.940000000000001	61.0044	0.4644640000000012	0.06333600000000017	10.003336000000001	132.012136	0.0
14	58	0.29	0.74	0.47	4.06	9.940000000000001	61.0044	0.24806600000000065	0.2797340000000007	10.219734000000003	132.228534	0.0
14	58	0.29	0.74	0.25	4.06	9.940000000000001	61.0044	0.13195000000000034	0.39585000000000103	10.335850000000002	132.34465	0.0
14	58	0.29	0.74	0.85	4.06	9.940000000000001	61.0044	0.44863000000000114	0.07917000000000024	10.01917	132.02796999999998	0.0
14	58	0.29	0.74	0.32	4.06	9.940000000000001	61.0044	0.16889600000000043	0.35890400000000094	10.298904000000002	132.307704	0.0
14	58	0.29	0.74	0.13	4.06	9.940000000000001	61.0044	0.06861400000000017	0.4591860000000012	10.399186000000002	132.407986	0.0
14	58	0.29	0.74	0.27	4.06	9.940000000000001	61.0044	0.14250600000000038	0.385294000000001	10.325294000000003	132.334094	0.0
14	58	0.29	0.11	0.03	4.06	9.940000000000001	58.4466	0.05420100000000004	1.7524990000000016	11.692499000000003	128.585699	0.0
14	58	0.29	0.11	0.27	4.06	9.940000000000001	58.4466	0.48780900000000044	1.3188910000000011	11.258891000000002	128.15209099999998	0.0
14	58	0.29	0.11	0.08	4.06	9.940000000000001	58.4466	0.14453600000000014	1.6621640000000013	11.602164000000002	128.495364	0.0
14	58	0.29	0.11	0.47	4.06	9.940000000000001	58.4466	0.8491490000000007	0.9575510000000008	10.897551000000002	127.790751	0.0
14	58	0.29	0.11	1.0	4.06	9.940000000000001	58.4466	1.8067000000000015	0.0	9.940000000000001	126.83319999999999	0.0
14	58	0.29	0.11	0.06	4.06	9.940000000000001	58.4466	0.10840200000000008	1.6982980000000014	11.638298000000002	128.531498	0.0
14	58	0.29	0.11	0.46	4.06	9.940000000000001	58.4466	0.8310820000000008	0.9756180000000008	10.915618000000002	127.808818	0.0
14	58	0.29	0.11	0.3	4.06	9.940000000000001	58.4466	0.5420100000000004	1.2646900000000012	11.204690000000003	128.09789	0.0
14	58	0.29	0.11	0.31	4.06	9.940000000000001	58.4466	0.5600770000000005	1.246623000000001	11.186623000000003	128.079823	0.0
14	58	0.29	0.11	0.4	4.06	9.940000000000001	58.4466	0.7226800000000007	1.0840200000000009	11.024020000000002	127.91722	0.0
14	58	0.29	0.19	0.7	4.06	9.940000000000001	58.7714	1.1510099999999999	0.49329	10.433290000000001	127.97609	0.0
14	58	0.29	0.19	0.69	4.06	9.940000000000001	58.7714	1.1345669999999999	0.509733	10.449733000000002	127.99253300000001	0.0
14	58	0.29	0.19	0.94	4.06	9.940000000000001	58.7714	1.5456419999999997	0.09865800000000013	10.038658000000002	127.581458	0.0
14	58	0.29	0.19	0.99	4.06	9.940000000000001	58.7714	1.6278569999999999	0.016442999999999985	9.956443000000002	127.499243	0.0
14	58	0.29	0.19	0.45	4.06	9.940000000000001	58.7714	0.739935	0.9043649999999999	10.844365000000002	128.387165	0.0
14	58	0.29	0.19	0.16	4.06	9.940000000000001	58.7714	0.263088	1.3812119999999999	11.321212000000001	128.864012	0.0
14	58	0.29	0.19	0.11	4.06	9.940000000000001	58.7714	0.18087299999999998	1.4634269999999998	11.403427	128.946227	0.0
14	58	0.29	0.19	0.79	4.06	9.940000000000001	58.7714	1.298997	0.3453029999999999	10.285303	127.828103	0.0
14	58	0.29	0.19	0.73	4.06	9.940000000000001	58.7714	1.2003389999999998	0.44396100000000005	10.383961000000001	127.926761	0.0
14	58	0.29	0.19	0.59	4.06	9.940000000000001	58.7714	0.9701369999999999	0.674163	10.614163000000001	128.156963	0.0
14	58	0.29	0.48	0.54	4.06	9.940000000000001	59.9488	0.5700240000000003	0.48557600000000023	10.425576000000001	130.323176	0.0
14	58	0.29	0.48	0.21	4.06	9.940000000000001	59.9488	0.2216760000000001	0.8339240000000004	10.773924000000001	130.671524	0.0
14	58	0.29	0.48	0.97	4.06	9.940000000000001	59.9488	1.0239320000000005	0.03166800000000003	9.971668000000001	129.869268	0.0
14	58	0.29	0.48	0.32	4.06	9.940000000000001	59.9488	0.3377920000000002	0.7178080000000003	10.657808000000001	130.555408	0.0
14	58	0.29	0.48	0.2	4.06	9.940000000000001	59.9488	0.2111200000000001	0.8444800000000005	10.784480000000002	130.68207999999998	0.0
14	58	0.29	0.48	0.39	4.06	9.940000000000001	59.9488	0.4116840000000002	0.6439160000000004	10.583916000000002	130.481516	0.0
14	58	0.29	0.48	0.16	4.06	9.940000000000001	59.9488	0.1688960000000001	0.8867040000000004	10.826704000000001	130.724304	0.0
14	58	0.29	0.48	0.22	4.06	9.940000000000001	59.9488	0.23223200000000013	0.8233680000000004	10.763368000000002	130.660968	0.0
14	58	0.29	0.48	0.1	4.06	9.940000000000001	59.9488	0.10556000000000006	0.9500400000000004	10.890040000000003	130.78764	0.0
14	58	0.29	0.48	0.58	4.06	9.940000000000001	59.9488	0.6122480000000002	0.4433520000000003	10.383352000000002	130.280952	0.0
14	58	0.29	0.58	0.97	4.06	9.940000000000001	60.3548	0.827022000000001	0.0255780000000001	9.965578	130.675178	0.0
14	58	0.29	0.58	0.19	4.06	9.940000000000001	60.3548	0.16199400000000022	0.6906060000000009	10.630606000000002	131.340206	0.0
14	58	0.29	0.58	0.79	4.06	9.940000000000001	60.3548	0.6735540000000009	0.17904600000000026	10.119046	130.828646	0.0
14	58	0.29	0.58	1.0	4.06	9.940000000000001	60.3548	0.8526000000000011	0.0	9.940000000000001	130.6496	0.0
14	58	0.29	0.58	0.63	4.06	9.940000000000001	60.3548	0.5371380000000007	0.31546200000000046	10.255462000000001	130.965062	0.0
14	58	0.29	0.58	0.61	4.06	9.940000000000001	60.3548	0.5200860000000007	0.3325140000000004	10.272514000000001	130.982114	0.0
14	58	0.29	0.58	0.6	4.06	9.940000000000001	60.3548	0.5115600000000007	0.34104000000000045	10.28104	130.99063999999998	0.0
14	58	0.29	0.58	0.01	4.06	9.940000000000001	60.3548	0.008526000000000011	0.8440740000000011	10.784074000000002	131.493674	0.0
14	58	0.29	0.58	0.44	4.06	9.940000000000001	60.3548	0.3751440000000005	0.47745600000000066	10.417456000000001	131.12705599999998	0.0
14	58	0.29	0.58	0.56	4.06	9.940000000000001	60.3548	0.47745600000000066	0.3751440000000005	10.315144000000002	131.024744	0.0
14	58	0.29	0.77	0.32	4.06	9.940000000000001	61.1262	0.1494080000000004	0.3174920000000008	10.257492000000003	132.509892	0.0
14	58	0.29	0.77	0.88	4.06	9.940000000000001	61.1262	0.41087200000000107	0.05602800000000013	9.996028	132.248428	0.0
14	58	0.29	0.77	0.25	4.06	9.940000000000001	61.1262	0.1167250000000003	0.3501750000000009	10.290175000000001	132.542575	0.0
14	58	0.29	0.77	0.48	4.06	9.940000000000001	61.1262	0.22411200000000056	0.24278800000000064	10.182788000000002	132.43518799999998	0.0
14	58	0.29	0.77	0.18	4.06	9.940000000000001	61.1262	0.08404200000000021	0.382858000000001	10.322858000000002	132.575258	0.0
14	58	0.29	0.77	0.3	4.06	9.940000000000001	61.1262	0.14007000000000036	0.32683000000000084	10.266830000000002	132.51923	0.0
14	58	0.29	0.77	0.55	4.06	9.940000000000001	61.1262	0.25679500000000066	0.21010500000000054	10.150105000000002	132.402505	0.0
14	58	0.29	0.77	0.08	4.06	9.940000000000001	61.1262	0.0373520000000001	0.4295480000000011	10.369548000000002	132.621948	0.0
14	58	0.29	0.77	0.33	4.06	9.940000000000001	61.1262	0.1540770000000004	0.3128230000000008	10.252823000000003	132.505223	0.0
14	58	0.29	0.77	0.22	4.06	9.940000000000001	61.1262	0.10271800000000027	0.36418200000000095	10.304182000000003	132.556582	0.0
14	58	0.29	0.53	0.12	4.06	9.940000000000001	60.1518	0.11449199999999989	0.8396079999999991	10.779608	131.083208	0.0
14	58	0.29	0.53	0.59	4.06	9.940000000000001	60.1518	0.5629189999999994	0.39118099999999967	10.331181	130.634781	0.0
14	58	0.29	0.53	0.53	4.06	9.940000000000001	60.1518	0.5056729999999995	0.4484269999999996	10.388427	130.692027	0.0
14	58	0.29	0.53	0.25	4.06	9.940000000000001	60.1518	0.23852499999999976	0.7155749999999993	10.655575	130.95917500000002	0.0
14	58	0.29	0.53	0.65	4.06	9.940000000000001	60.1518	0.6201649999999994	0.33393499999999965	10.273935000000002	130.577535	0.0
14	58	0.29	0.53	0.33	4.06	9.940000000000001	60.1518	0.3148529999999997	0.6392469999999993	10.579247	130.882847	0.0
14	58	0.29	0.53	0.78	4.06	9.940000000000001	60.1518	0.7441979999999992	0.2099019999999998	10.149902	130.45350200000001	0.0
14	58	0.29	0.53	0.3	4.06	9.940000000000001	60.1518	0.2862299999999997	0.6678699999999993	10.60787	130.91147	0.0
14	58	0.29	0.53	0.26	4.06	9.940000000000001	60.1518	0.24806599999999976	0.7060339999999993	10.646034	130.949634	0.0
14	58	0.29	0.53	0.73	4.06	9.940000000000001	60.1518	0.6964929999999993	0.2576069999999998	10.197607000000001	130.501207	0.0
14	58	0.29	0.51	0.21	4.06	9.940000000000001	60.0706	0.20888700000000007	0.7858130000000003	10.725813000000002	130.867013	0.0
14	58	0.29	0.51	0.86	4.06	9.940000000000001	60.0706	0.8554420000000003	0.1392580000000001	10.079258000000001	130.220458	0.0
14	58	0.29	0.51	0.03	4.06	9.940000000000001	60.0706	0.02984100000000001	0.9648590000000004	10.904859000000002	131.046059	0.0
14	58	0.29	0.51	0.91	4.06	9.940000000000001	60.0706	0.9051770000000003	0.08952300000000002	10.029523000000001	130.170723	0.0
14	58	0.29	0.51	0.39	4.06	9.940000000000001	60.0706	0.38793300000000014	0.6067670000000003	10.546767000000001	130.687967	0.0
14	58	0.29	0.51	0.29	4.06	9.940000000000001	60.0706	0.2884630000000001	0.7062370000000002	10.646237000000001	130.787437	0.0
14	58	0.29	0.51	0.0	4.06	9.940000000000001	60.0706	0.0	0.9947000000000004	10.934700000000001	131.0759	0.0
14	58	0.29	0.51	0.1	4.06	9.940000000000001	60.0706	0.09947000000000004	0.8952300000000003	10.835230000000001	130.97643	0.0
14	58	0.29	0.51	0.49	4.06	9.940000000000001	60.0706	0.48740300000000014	0.5072970000000002	10.447297	130.588497	0.0
14	58	0.29	0.51	0.27	4.06	9.940000000000001	60.0706	0.2685690000000001	0.7261310000000003	10.666131000000002	130.807331	0.0
14	58	0.29	0.64	0.6	4.06	9.940000000000001	60.5984	0.4384800000000005	0.2923200000000003	10.232320000000001	131.42912	0.0
14	58	0.29	0.64	0.66	4.06	9.940000000000001	60.5984	0.48232800000000053	0.24847200000000025	10.188472	131.385272	0.0
14	58	0.29	0.64	0.5	4.06	9.940000000000001	60.5984	0.3654000000000004	0.3654000000000004	10.305400000000002	131.5022	0.0
14	58	0.29	0.64	0.0	4.06	9.940000000000001	60.5984	0.0	0.7308000000000008	10.670800000000002	131.8676	0.0
14	58	0.29	0.64	0.65	4.06	9.940000000000001	60.5984	0.4750200000000005	0.2557800000000003	10.195780000000001	131.39258	0.0
14	58	0.29	0.64	0.81	4.06	9.940000000000001	60.5984	0.5919480000000007	0.1388520000000001	10.078852000000001	131.275652	0.0
14	58	0.29	0.64	0.08	4.06	9.940000000000001	60.5984	0.058464000000000065	0.6723360000000007	10.612336000000003	131.809136	0.0
14	58	0.29	0.64	0.43	4.06	9.940000000000001	60.5984	0.31424400000000036	0.4165560000000004	10.356556000000001	131.553356	0.0
14	58	0.29	0.64	0.03	4.06	9.940000000000001	60.5984	0.021924000000000023	0.7088760000000007	10.648876000000001	131.845676	0.0
14	58	0.29	0.64	0.39	4.06	9.940000000000001	60.5984	0.2850120000000003	0.44578800000000046	10.385788000000002	131.582588	0.0
14	74	0.99	0.48	0.66	13.86	0.14000000000000057	80.6528	2.3783760000000003	1.2252239999999999	1.3652240000000004	162.670824	0.0
14	74	0.99	0.48	0.2	13.86	0.14000000000000057	80.6528	0.72072	2.88288	3.0228800000000007	164.32848	0.0
14	74	0.99	0.48	0.78	13.86	0.14000000000000057	80.6528	2.810808	0.7927919999999999	0.9327920000000005	162.238392	0.0
14	74	0.99	0.48	0.56	13.86	0.14000000000000057	80.6528	2.0180160000000003	1.5855839999999999	1.7255840000000005	163.031184	0.0
14	74	0.99	0.48	0.22	13.86	0.14000000000000057	80.6528	0.792792	2.810808	2.9508080000000008	164.256408	0.0
14	74	0.99	0.48	0.88	13.86	0.14000000000000057	80.6528	3.171168	0.4324319999999999	0.5724320000000005	161.878032	0.0
14	74	0.99	0.48	0.74	13.86	0.14000000000000057	80.6528	2.666664	0.9369360000000002	1.0769360000000008	162.382536	0.0
14	74	0.99	0.48	0.62	13.86	0.14000000000000057	80.6528	2.234232	1.3693680000000001	1.5093680000000007	162.814968	0.0
14	74	0.99	0.48	0.1	13.86	0.14000000000000057	80.6528	0.36036	3.24324	3.3832400000000007	164.68884	0.0
14	74	0.99	0.48	0.45	13.86	0.14000000000000057	80.6528	1.62162	1.98198	2.1219800000000006	163.42758	0.0
14	74	0.99	0.97	0.55	13.86	0.14000000000000057	87.4442	0.11434500000000121	0.09355500000000098	0.23355500000000157	175.12195499999999	0.0
14	74	0.99	0.97	0.49	13.86	0.14000000000000057	87.4442	0.10187100000000107	0.10602900000000112	0.2460290000000017	175.13442899999998	0.0
14	74	0.99	0.97	0.43	13.86	0.14000000000000057	87.4442	0.08939700000000095	0.11850300000000125	0.2585030000000018	175.14690299999998	0.0
14	74	0.99	0.97	0.83	13.86	0.14000000000000057	87.4442	0.17255700000000182	0.035343000000000374	0.17534300000000094	175.063743	0.0
14	74	0.99	0.97	0.32	13.86	0.14000000000000057	87.4442	0.0665280000000007	0.1413720000000015	0.28137200000000206	175.169772	0.0
14	74	0.99	0.97	0.63	13.86	0.14000000000000057	87.4442	0.13097700000000137	0.07692300000000082	0.2169230000000014	175.105323	0.0
14	74	0.99	0.97	0.05	13.86	0.14000000000000057	87.4442	0.01039500000000011	0.1975050000000021	0.33750500000000266	175.22590499999998	0.0
14	74	0.99	0.97	0.94	13.86	0.14000000000000057	87.4442	0.19542600000000204	0.012474000000000152	0.15247400000000072	175.040874	0.0
14	74	0.99	0.97	0.97	13.86	0.14000000000000057	87.4442	0.20166300000000212	0.006237000000000076	0.14623700000000064	175.034637	0.0
14	74	0.99	0.97	0.98	13.86	0.14000000000000057	87.4442	0.20374200000000214	0.0041580000000000505	0.14415800000000062	175.032558	0.0
14	74	0.99	0.62	0.78	13.86	0.14000000000000057	82.5932	2.0540520000000013	0.5793480000000004	0.719348000000001	165.905748	0.0
14	74	0.99	0.62	0.31	13.86	0.14000000000000057	82.5932	0.8163540000000006	1.8170460000000013	1.9570460000000018	167.14344599999998	0.0
14	74	0.99	0.62	0.51	13.86	0.14000000000000057	82.5932	1.343034000000001	1.2903660000000008	1.4303660000000014	166.61676599999998	0.0
14	74	0.99	0.62	0.57	13.86	0.14000000000000057	82.5932	1.5010380000000008	1.132362000000001	1.2723620000000015	166.458762	0.0
14	74	0.99	0.62	0.87	13.86	0.14000000000000057	82.5932	2.2910580000000014	0.34234200000000037	0.48234200000000094	165.66874199999998	0.0
14	74	0.99	0.62	0.61	13.86	0.14000000000000057	82.5932	1.606374000000001	1.0270260000000007	1.1670260000000012	166.35342599999998	0.0
14	74	0.99	0.62	1.0	13.86	0.14000000000000057	82.5932	2.6334000000000017	0.0	0.14000000000000057	165.32639999999998	0.0
14	74	0.99	0.62	0.41	13.86	0.14000000000000057	82.5932	1.0796940000000006	1.5537060000000011	1.6937060000000017	166.88010599999998	0.0
14	74	0.99	0.62	0.56	13.86	0.14000000000000057	82.5932	1.4747040000000011	1.1586960000000006	1.2986960000000012	166.485096	0.0
14	74	0.99	0.62	0.54	13.86	0.14000000000000057	82.5932	1.422036000000001	1.2113640000000008	1.3513640000000013	166.53776399999998	0.0
14	74	0.99	0.42	0.33	13.86	0.14000000000000057	79.8212	1.3264019999999992	2.6929979999999984	2.832997999999999	162.475398	0.0
14	74	0.99	0.42	0.06	13.86	0.14000000000000057	79.8212	0.24116399999999982	3.7782359999999975	3.918235999999998	163.56063600000002	0.0
14	74	0.99	0.42	0.31	13.86	0.14000000000000057	79.8212	1.2460139999999993	2.773385999999998	2.9133859999999987	162.555786	0.0
14	74	0.99	0.42	0.36	13.86	0.14000000000000057	79.8212	1.446983999999999	2.5724159999999987	2.7124159999999993	162.354816	0.0
14	74	0.99	0.42	0.12	13.86	0.14000000000000057	79.8212	0.48232799999999965	3.5370719999999976	3.677071999999998	163.31947200000002	0.0
14	74	0.99	0.42	0.03	13.86	0.14000000000000057	79.8212	0.12058199999999991	3.8988179999999977	4.038817999999998	163.681218	0.0
14	74	0.99	0.42	0.74	13.86	0.14000000000000057	79.8212	2.974355999999998	1.0450439999999994	1.185044	160.827444	0.0
14	74	0.99	0.42	0.73	13.86	0.14000000000000057	79.8212	2.934161999999998	1.0852379999999995	1.225238	160.867638	0.0
14	74	0.99	0.42	0.65	13.86	0.14000000000000057	79.8212	2.6126099999999983	1.406789999999999	1.5467899999999997	161.18919	0.0
14	74	0.99	0.42	0.77	13.86	0.14000000000000057	79.8212	3.094937999999998	0.9244619999999992	1.0644619999999998	160.706862	0.0
14	74	0.99	0.8	0.14	13.86	0.14000000000000057	85.088	0.1940400000000004	1.1919600000000024	1.331960000000003	171.50796	0.0
14	74	0.99	0.8	0.1	13.86	0.14000000000000057	85.088	0.13860000000000028	1.2474000000000025	1.387400000000003	171.5634	0.0
14	74	0.99	0.8	0.5	13.86	0.14000000000000057	85.088	0.6930000000000014	0.6930000000000014	0.833000000000002	171.009	0.0
14	74	0.99	0.8	0.98	13.86	0.14000000000000057	85.088	1.3582800000000026	0.02772000000000019	0.16772000000000076	170.34372	0.0
14	74	0.99	0.8	0.52	13.86	0.14000000000000057	85.088	0.7207200000000015	0.6652800000000013	0.8052800000000019	170.98128	0.0
14	74	0.99	0.8	0.13	13.86	0.14000000000000057	85.088	0.18018000000000037	1.2058200000000023	1.345820000000003	171.52182	0.0
14	74	0.99	0.8	0.35	13.86	0.14000000000000057	85.088	0.4851000000000009	0.9009000000000018	1.0409000000000024	171.21689999999998	0.0
14	74	0.99	0.8	0.34	13.86	0.14000000000000057	85.088	0.471240000000001	0.9147600000000018	1.0547600000000024	171.23076	0.0
14	74	0.99	0.8	0.8	13.86	0.14000000000000057	85.088	1.1088000000000022	0.27720000000000056	0.4172000000000011	170.5932	0.0
14	74	0.99	0.8	0.57	13.86	0.14000000000000057	85.088	0.7900200000000015	0.5959800000000013	0.7359800000000019	170.91198	0.0
14	74	0.99	0.01	0.63	13.86	0.14000000000000057	74.1386	4.322241000000001	2.5384590000000005	2.678459000000001	150.955659	0.0
14	74	0.99	0.01	0.04	13.86	0.14000000000000057	74.1386	0.27442800000000006	6.586272000000001	6.726272000000002	155.003472	0.0
14	74	0.99	0.01	0.77	13.86	0.14000000000000057	74.1386	5.282739000000001	1.5779610000000002	1.7179610000000007	149.995161	0.0
14	74	0.99	0.01	0.94	13.86	0.14000000000000057	74.1386	6.449058000000001	0.4116420000000005	0.5516420000000011	148.828842	0.0
14	74	0.99	0.01	0.34	13.86	0.14000000000000057	74.1386	2.3326380000000007	4.528062	4.668062000000001	152.94526199999999	0.0
14	74	0.99	0.01	0.48	13.86	0.14000000000000057	74.1386	3.2931360000000005	3.567564000000001	3.7075640000000014	151.98476399999998	0.0
14	74	0.99	0.01	0.67	13.86	0.14000000000000057	74.1386	4.596669000000001	2.264031	2.4040310000000007	150.681231	0.0
14	74	0.99	0.01	0.39	13.86	0.14000000000000057	74.1386	2.6756730000000006	4.185027000000001	4.325027000000001	152.602227	0.0
14	74	0.99	0.01	0.54	13.86	0.14000000000000057	74.1386	3.704778000000001	3.1559220000000003	3.295922000000001	151.57312199999998	0.0
14	74	0.99	0.01	0.65	13.86	0.14000000000000057	74.1386	4.459455000000001	2.4012450000000003	2.541245000000001	150.818445	0.0
14	74	0.99	0.54	0.23	13.86	0.14000000000000057	81.4844	0.7331940000000007	2.4546060000000023	2.594606000000003	165.563406	0.0
14	74	0.99	0.54	0.91	13.86	0.14000000000000057	81.4844	2.900898000000003	0.286902	0.42690200000000056	163.395702	0.0
14	74	0.99	0.54	0.74	13.86	0.14000000000000057	81.4844	2.3589720000000023	0.8288280000000006	0.9688280000000011	163.937628	0.0
14	74	0.99	0.54	0.95	13.86	0.14000000000000057	81.4844	3.0284100000000027	0.15939000000000014	0.2993900000000007	163.26818999999998	0.0
14	74	0.99	0.54	0.81	13.86	0.14000000000000057	81.4844	2.5821180000000026	0.6056820000000003	0.7456820000000008	163.71448199999998	0.0
14	74	0.99	0.54	0.53	13.86	0.14000000000000057	81.4844	1.6895340000000016	1.4982660000000012	1.6382660000000018	164.607066	0.0
14	74	0.99	0.54	0.57	13.86	0.14000000000000057	81.4844	1.8170460000000015	1.3707540000000014	1.510754000000002	164.47955399999998	0.0
14	74	0.99	0.54	0.18	13.86	0.14000000000000057	81.4844	0.5738040000000005	2.6139960000000024	2.753996000000003	165.722796	0.0
14	74	0.99	0.54	0.71	13.86	0.14000000000000057	81.4844	2.263338000000002	0.924462000000001	1.0644620000000016	164.03326199999998	0.0
14	74	0.99	0.54	0.06	13.86	0.14000000000000057	81.4844	0.19126800000000016	2.996532000000003	3.1365320000000034	166.105332	0.0
14	74	0.99	0.02	0.76	13.86	0.14000000000000057	74.2772	5.161464000000002	1.6299360000000007	1.7699360000000013	150.324336	0.0
14	74	0.99	0.02	0.49	13.86	0.14000000000000057	74.2772	3.3277860000000015	3.4636140000000015	3.603614000000002	152.15801399999998	0.0
14	74	0.99	0.02	0.09	13.86	0.14000000000000057	74.2772	0.6112260000000003	6.180174000000003	6.320174000000003	154.874574	0.0
14	74	0.99	0.02	0.68	13.86	0.14000000000000057	74.2772	4.618152000000002	2.173248000000001	2.3132480000000015	150.86764799999997	0.0
14	74	0.99	0.02	0.21	13.86	0.14000000000000057	74.2772	1.4261940000000006	5.365206000000002	5.505206000000003	154.059606	0.0
14	74	0.99	0.02	0.17	13.86	0.14000000000000057	74.2772	1.1545380000000005	5.6368620000000025	5.776862000000003	154.33126199999998	0.0
14	74	0.99	0.02	0.64	13.86	0.14000000000000057	74.2772	4.346496000000002	2.444904000000001	2.5849040000000016	151.13930399999998	0.0
14	74	0.99	0.02	0.18	13.86	0.14000000000000057	74.2772	1.2224520000000005	5.5689480000000025	5.708948000000003	154.26334799999998	0.0
14	74	0.99	0.02	0.22	13.86	0.14000000000000057	74.2772	1.4941080000000007	5.297292000000002	5.437292000000003	153.991692	0.0
14	74	0.99	0.02	0.24	13.86	0.14000000000000057	74.2772	1.6299360000000007	5.161464000000002	5.301464000000003	153.855864	0.0
14	74	0.99	0.4	0.96	13.86	0.14000000000000057	79.544	3.991680000000001	0.16632000000000025	0.3063200000000008	159.39432	0.0
14	74	0.99	0.4	0.62	13.86	0.14000000000000057	79.544	2.577960000000001	1.5800400000000003	1.720040000000001	160.80804	0.0
14	74	0.99	0.4	0.13	13.86	0.14000000000000057	79.544	0.5405400000000001	3.6174600000000012	3.757460000000002	162.84546	0.0
14	74	0.99	0.4	0.78	13.86	0.14000000000000057	79.544	3.243240000000001	0.9147600000000002	1.0547600000000008	160.14275999999998	0.0
14	74	0.99	0.4	0.08	13.86	0.14000000000000057	79.544	0.3326400000000001	3.825360000000001	3.9653600000000018	163.05336	0.0
14	74	0.99	0.4	0.17	13.86	0.14000000000000057	79.544	0.7068600000000003	3.451140000000001	3.5911400000000016	162.67914	0.0
14	74	0.99	0.4	0.95	13.86	0.14000000000000057	79.544	3.950100000000001	0.20790000000000042	0.347900000000001	159.4359	0.0
14	74	0.99	0.4	0.49	13.86	0.14000000000000057	79.544	2.0374200000000005	2.120580000000001	2.2605800000000014	161.34858	0.0
14	74	0.99	0.4	0.37	13.86	0.14000000000000057	79.544	1.5384600000000004	2.6195400000000006	2.759540000000001	161.84753999999998	0.0
14	74	0.99	0.4	0.06	13.86	0.14000000000000057	79.544	0.24948000000000006	3.908520000000001	4.048520000000002	163.13652	0.0
14	74	0.99	0.21	0.01	13.86	0.14000000000000057	76.9106	0.05474699999999999	5.419952999999999	5.559952999999999	159.381153	0.0
14	74	0.99	0.21	0.91	13.86	0.14000000000000057	76.9106	4.981976999999999	0.4927229999999998	0.6327230000000004	154.453923	0.0
14	74	0.99	0.21	0.89	13.86	0.14000000000000057	76.9106	4.872482999999999	0.6022169999999996	0.7422170000000001	154.56341700000002	0.0
14	74	0.99	0.21	0.63	13.86	0.14000000000000057	76.9106	3.449060999999999	2.0256389999999995	2.165639	155.986839	0.0
14	74	0.99	0.21	0.51	13.86	0.14000000000000057	76.9106	2.792096999999999	2.6826029999999994	2.822603	156.643803	0.0
14	74	0.99	0.21	0.39	13.86	0.14000000000000057	76.9106	2.1351329999999997	3.339566999999999	3.4795669999999994	157.300767	0.0
14	74	0.99	0.21	0.25	13.86	0.14000000000000057	76.9106	1.3686749999999996	4.106024999999999	4.2460249999999995	158.067225	0.0
14	74	0.99	0.21	0.48	13.86	0.14000000000000057	76.9106	2.627855999999999	2.8468439999999995	2.986844	156.808044	0.0
14	74	0.99	0.21	0.3	13.86	0.14000000000000057	76.9106	1.6424099999999995	3.832289999999999	3.9722899999999997	157.79349	0.0
14	74	0.99	0.21	0.4	13.86	0.14000000000000057	76.9106	2.1898799999999996	3.284819999999999	3.4248199999999995	157.24602000000002	0.0
14	74	0.79	0.9	0.87	11.06	2.9399999999999995	83.95400000000001	0.4811099999999969	0.07188999999999951	3.011889999999999	170.91989	0.0
14	74	0.79	0.9	0.02	11.06	2.9399999999999995	83.95400000000001	0.011059999999999928	0.5419399999999964	3.481939999999996	171.38994000000002	0.0
14	74	0.79	0.9	0.06	11.06	2.9399999999999995	83.95400000000001	0.03317999999999978	0.5198199999999966	3.459819999999996	171.36782000000002	0.0
14	74	0.79	0.9	0.08	11.06	2.9399999999999995	83.95400000000001	0.04423999999999971	0.5087599999999967	3.448759999999996	171.35676	0.0
14	74	0.79	0.9	0.4	11.06	2.9399999999999995	83.95400000000001	0.22119999999999856	0.3317999999999978	3.271799999999997	171.1798	0.0
14	74	0.79	0.9	0.66	11.06	2.9399999999999995	83.95400000000001	0.36497999999999764	0.18801999999999874	3.1280199999999985	171.03602	0.0
14	74	0.79	0.9	0.32	11.06	2.9399999999999995	83.95400000000001	0.17695999999999884	0.37603999999999754	3.316039999999997	171.22404	0.0
14	74	0.79	0.9	0.27	11.06	2.9399999999999995	83.95400000000001	0.14930999999999903	0.40368999999999733	3.343689999999997	171.25169000000002	0.0
14	74	0.79	0.9	0.95	11.06	2.9399999999999995	83.95400000000001	0.5253499999999965	0.02764999999999984	2.9676499999999995	170.87565	0.0
14	74	0.79	0.9	0.86	11.06	2.9399999999999995	83.95400000000001	0.4755799999999969	0.07741999999999949	3.017419999999999	170.92542	0.0
14	74	0.79	0.89	0.24	11.06	2.9399999999999995	83.8434	0.14599199999999973	0.4623079999999992	3.4023079999999988	171.089108	0.0
14	74	0.79	0.89	0.83	11.06	2.9399999999999995	83.8434	0.5048889999999991	0.10341099999999981	3.0434109999999994	170.730211	0.0
14	74	0.79	0.89	0.64	11.06	2.9399999999999995	83.8434	0.3893119999999993	0.21898799999999963	3.158987999999999	170.845788	0.0
14	74	0.79	0.89	0.31	11.06	2.9399999999999995	83.8434	0.18857299999999969	0.4197269999999993	3.3597269999999986	171.046527	0.0
14	74	0.79	0.89	0.33	11.06	2.9399999999999995	83.8434	0.20073899999999967	0.4075609999999993	3.347560999999999	171.034361	0.0
14	74	0.79	0.89	0.06	11.06	2.9399999999999995	83.8434	0.03649799999999993	0.571801999999999	3.5118019999999985	171.198602	0.0
14	74	0.79	0.89	0.1	11.06	2.9399999999999995	83.8434	0.0608299999999999	0.547469999999999	3.4874699999999983	171.17427	0.0
14	74	0.79	0.89	0.23	11.06	2.9399999999999995	83.8434	0.13990899999999976	0.4683909999999992	3.4083909999999986	171.095191	0.0
14	74	0.79	0.89	0.86	11.06	2.9399999999999995	83.8434	0.5231379999999991	0.08516199999999985	3.0251619999999995	170.711962	0.0
14	74	0.79	0.89	0.01	11.06	2.9399999999999995	83.8434	0.0060829999999999895	0.602216999999999	3.5422169999999986	171.229017	0.0
14	74	0.79	0.36	0.29	11.06	2.9399999999999995	77.9816	1.026368	2.5128320000000004	5.452832	161.416032	0.0
14	74	0.79	0.36	1.0	11.06	2.9399999999999995	77.9816	3.5392	0.0	2.9399999999999995	158.9032	0.0
14	74	0.79	0.36	0.95	11.06	2.9399999999999995	77.9816	3.36224	0.17696000000000023	3.1169599999999997	159.08016	0.0
14	74	0.79	0.36	0.2	11.06	2.9399999999999995	77.9816	0.70784	2.83136	5.77136	161.73456	0.0
14	74	0.79	0.36	0.82	11.06	2.9399999999999995	77.9816	2.902144	0.6370560000000003	3.577056	159.540256	0.0
14	74	0.79	0.36	0.18	11.06	2.9399999999999995	77.9816	0.637056	2.9021440000000003	5.842143999999999	161.805344	0.0
14	74	0.79	0.36	0.04	11.06	2.9399999999999995	77.9816	0.141568	3.397632	6.337631999999999	162.300832	0.0
14	74	0.79	0.36	0.21	11.06	2.9399999999999995	77.9816	0.743232	2.7959680000000002	5.735968	161.699168	0.0
14	74	0.79	0.36	0.57	11.06	2.9399999999999995	77.9816	2.017344	1.521856	4.461855999999999	160.425056	0.0
14	74	0.79	0.36	0.59	11.06	2.9399999999999995	77.9816	2.0881279999999998	1.4510720000000004	4.391071999999999	160.354272	0.0
14	74	0.79	0.5	0.15	11.06	2.9399999999999995	79.53	0.41474999999999995	2.35025	5.2902499999999995	164.35025	0.0
14	74	0.79	0.5	0.48	11.06	2.9399999999999995	79.53	1.3271999999999997	1.4378	4.3778	163.4378	0.0
14	74	0.79	0.5	0.58	11.06	2.9399999999999995	79.53	1.6036999999999997	1.1613	4.101299999999999	163.1613	0.0
14	74	0.79	0.5	0.01	11.06	2.9399999999999995	79.53	0.027649999999999997	2.7373499999999997	5.677349999999999	164.73735	0.0
14	74	0.79	0.5	0.96	11.06	2.9399999999999995	79.53	2.6543999999999994	0.11060000000000025	3.0505999999999998	162.1106	0.0
14	74	0.79	0.5	0.42	11.06	2.9399999999999995	79.53	1.1612999999999998	1.6037	4.543699999999999	163.6037	0.0
14	74	0.79	0.5	0.62	11.06	2.9399999999999995	79.53	1.7142999999999997	1.0507	3.9906999999999995	163.0507	0.0
14	74	0.79	0.5	0.27	11.06	2.9399999999999995	79.53	0.7465499999999999	2.0184499999999996	4.958449999999999	164.01845	0.0
14	74	0.79	0.5	0.72	11.06	2.9399999999999995	79.53	1.9907999999999997	0.7742	3.7141999999999995	162.7742	0.0
14	74	0.79	0.5	0.09	11.06	2.9399999999999995	79.53	0.24884999999999996	2.5161499999999997	5.456149999999999	164.51615	0.0
14	74	0.79	0.52	1.0	11.06	2.9399999999999995	79.7512	2.6544000000000016	0.0	2.9399999999999995	162.4424	0.0
14	74	0.79	0.52	0.48	11.06	2.9399999999999995	79.7512	1.2741120000000008	1.3802880000000008	4.320288000000001	163.822688	0.0
14	74	0.79	0.52	0.75	11.06	2.9399999999999995	79.7512	1.9908000000000012	0.6636000000000004	3.6036	163.106	0.0
14	74	0.79	0.52	0.3	11.06	2.9399999999999995	79.7512	0.7963200000000005	1.858080000000001	4.798080000000001	164.30048	0.0
14	74	0.79	0.52	0.33	11.06	2.9399999999999995	79.7512	0.8759520000000006	1.778448000000001	4.718448	164.220848	0.0
14	74	0.79	0.52	0.68	11.06	2.9399999999999995	79.7512	1.8049920000000013	0.8494080000000004	3.789408	163.291808	0.0
14	74	0.79	0.52	0.35	11.06	2.9399999999999995	79.7512	0.9290400000000005	1.7253600000000011	4.665360000000001	164.16776	0.0
14	74	0.79	0.52	0.01	11.06	2.9399999999999995	79.7512	0.026544000000000015	2.6278560000000017	5.567856000000001	165.070256	0.0
14	74	0.79	0.52	0.53	11.06	2.9399999999999995	79.7512	1.406832000000001	1.2475680000000007	4.187568000000001	163.689968	0.0
14	74	0.79	0.52	0.02	11.06	2.9399999999999995	79.7512	0.05308800000000003	2.6013120000000014	5.541312000000001	165.043712	0.0
14	74	0.79	0.59	0.69	11.06	2.9399999999999995	80.5254	1.5644369999999983	0.7028629999999996	3.6428629999999993	164.69366300000002	0.0
14	74	0.79	0.59	0.93	11.06	2.9399999999999995	80.5254	2.108588999999998	0.15871099999999982	3.0987109999999993	164.14951100000002	0.0
14	74	0.79	0.59	0.8	11.06	2.9399999999999995	80.5254	1.8138399999999983	0.45345999999999953	3.3934599999999993	164.44426	0.0
14	74	0.79	0.59	0.02	11.06	2.9399999999999995	80.5254	0.045345999999999956	2.221953999999998	5.161953999999998	166.21275400000002	0.0
14	74	0.79	0.59	0.01	11.06	2.9399999999999995	80.5254	0.022672999999999978	2.2446269999999977	5.184626999999997	166.23542700000002	0.0
14	74	0.79	0.59	0.43	11.06	2.9399999999999995	80.5254	0.9749389999999991	1.2923609999999988	4.232360999999998	165.283161	0.0
14	74	0.79	0.59	0.64	11.06	2.9399999999999995	80.5254	1.4510719999999986	0.8162279999999993	3.756227999999999	164.807028	0.0
14	74	0.79	0.59	0.95	11.06	2.9399999999999995	80.5254	2.153934999999998	0.11336499999999994	3.0533649999999994	164.10416500000002	0.0
14	74	0.79	0.59	0.14	11.06	2.9399999999999995	80.5254	0.31742199999999976	1.9498779999999982	4.889877999999998	165.94067800000002	0.0
14	74	0.79	0.59	0.78	11.06	2.9399999999999995	80.5254	1.7684939999999985	0.4988059999999994	3.4388059999999987	164.489606	0.0
14	74	0.79	0.19	0.78	11.06	2.9399999999999995	76.1014	3.493854000000001	0.985446	3.9254459999999995	156.128246	0.0
14	74	0.79	0.19	0.82	11.06	2.9399999999999995	76.1014	3.6730260000000006	0.8062740000000006	3.746274	155.949074	0.0
14	74	0.79	0.19	0.96	11.06	2.9399999999999995	76.1014	4.300128000000001	0.17917200000000033	3.119172	155.321972	0.0
14	74	0.79	0.19	0.24	11.06	2.9399999999999995	76.1014	1.0750320000000002	3.404268000000001	6.3442680000000005	158.547068	0.0
14	74	0.79	0.19	0.61	11.06	2.9399999999999995	76.1014	2.732373000000001	1.7469270000000003	4.686927	156.889727	0.0
14	74	0.79	0.19	0.62	11.06	2.9399999999999995	76.1014	2.7771660000000007	1.7021340000000005	4.642134	156.844934	0.0
14	74	0.79	0.19	0.36	11.06	2.9399999999999995	76.1014	1.6125480000000003	2.866752000000001	5.806752	158.00955199999999	0.0
14	74	0.79	0.19	0.56	11.06	2.9399999999999995	76.1014	2.508408000000001	1.970892	4.910892	157.113692	0.0
14	74	0.79	0.19	0.72	11.06	2.9399999999999995	76.1014	3.2250960000000006	1.2542040000000005	4.194204	156.397004	0.0
14	74	0.79	0.19	0.39	11.06	2.9399999999999995	76.1014	1.7469270000000006	2.732373000000001	5.672373	157.875173	0.0
14	74	0.79	0.78	0.92	11.06	2.9399999999999995	82.6268	1.119271999999999	0.09732799999999986	3.0373279999999996	168.290928	0.0
14	74	0.79	0.78	0.91	11.06	2.9399999999999995	82.6268	1.107105999999999	0.10949399999999976	3.0494939999999993	168.30309400000002	0.0
14	74	0.79	0.78	0.5	11.06	2.9399999999999995	82.6268	0.6082999999999994	0.6082999999999994	3.548299999999999	168.80190000000002	0.0
14	74	0.79	0.78	0.11	11.06	2.9399999999999995	82.6268	0.13382599999999986	1.082773999999999	4.022773999999998	169.276374	0.0
14	74	0.79	0.78	0.95	11.06	2.9399999999999995	82.6268	1.1557699999999989	0.06082999999999994	3.0008299999999997	168.25443	0.0
14	74	0.79	0.78	0.6	11.06	2.9399999999999995	82.6268	0.7299599999999993	0.4866399999999995	3.426639999999999	168.68024	0.0
14	74	0.79	0.78	0.87	11.06	2.9399999999999995	82.6268	1.058441999999999	0.1581579999999998	3.0981579999999993	168.35175800000002	0.0
14	74	0.79	0.78	0.99	11.06	2.9399999999999995	82.6268	1.204433999999999	0.012165999999999899	2.952165999999999	168.205766	0.0
14	74	0.79	0.78	0.36	11.06	2.9399999999999995	82.6268	0.43797599999999953	0.7786239999999993	3.718623999999999	168.972224	0.0
14	74	0.79	0.78	0.59	11.06	2.9399999999999995	82.6268	0.7177939999999993	0.4988059999999995	3.438805999999999	168.692406	0.0
14	74	0.79	0.1	0.86	11.06	2.9399999999999995	75.106	4.280220000000003	0.6967800000000004	3.63678	153.84877999999998	0.0
14	74	0.79	0.1	0.51	11.06	2.9399999999999995	75.106	2.5382700000000016	2.4387300000000014	5.378730000000001	155.59072999999998	0.0
14	74	0.79	0.1	0.11	11.06	2.9399999999999995	75.106	0.5474700000000003	4.429530000000002	7.369530000000002	157.58153	0.0
14	74	0.79	0.1	1.0	11.06	2.9399999999999995	75.106	4.977000000000003	0.0	2.9399999999999995	153.152	0.0
14	74	0.79	0.1	0.78	11.06	2.9399999999999995	75.106	3.8820600000000023	1.0949400000000007	4.034940000000001	154.24694	0.0
14	74	0.79	0.1	0.06	11.06	2.9399999999999995	75.106	0.29862000000000016	4.678380000000002	7.618380000000002	157.83038	0.0
14	74	0.79	0.1	0.52	11.06	2.9399999999999995	75.106	2.5880400000000017	2.3889600000000013	5.32896	155.54095999999998	0.0
14	74	0.79	0.1	0.79	11.06	2.9399999999999995	75.106	3.9318300000000024	1.0451700000000006	3.98517	154.19717	0.0
14	74	0.79	0.1	0.57	11.06	2.9399999999999995	75.106	2.8368900000000012	2.1401100000000017	5.080110000000001	155.29210999999998	0.0
14	74	0.79	0.1	0.95	11.06	2.9399999999999995	75.106	4.728150000000003	0.24885000000000002	3.1888499999999995	153.40085	0.0
14	74	0.79	0.44	0.48	11.06	2.9399999999999995	78.8664	1.4864640000000005	1.6103360000000004	4.550336	162.28313599999998	0.0
14	74	0.79	0.44	0.61	11.06	2.9399999999999995	78.8664	1.8890480000000005	1.2077520000000004	4.147752	161.880552	0.0
14	74	0.79	0.44	0.07	11.06	2.9399999999999995	78.8664	0.21677600000000008	2.8800240000000006	5.820024	163.552824	0.0
14	74	0.79	0.44	0.0	11.06	2.9399999999999995	78.8664	0.0	3.096800000000001	6.0368	163.7696	0.0
14	74	0.79	0.44	0.74	11.06	2.9399999999999995	78.8664	2.291632000000001	0.8051680000000001	3.7451679999999996	161.477968	0.0
14	74	0.79	0.44	0.95	11.06	2.9399999999999995	78.8664	2.941960000000001	0.1548400000000001	3.0948399999999996	160.82764	0.0
14	74	0.79	0.44	0.78	11.06	2.9399999999999995	78.8664	2.4155040000000008	0.6812960000000001	3.6212959999999996	161.354096	0.0
14	74	0.79	0.44	1.0	11.06	2.9399999999999995	78.8664	3.096800000000001	0.0	2.9399999999999995	160.6728	0.0
14	74	0.79	0.44	0.99	11.06	2.9399999999999995	78.8664	3.065832000000001	0.030968000000000107	2.9709679999999996	160.703768	0.0
14	74	0.79	0.44	0.9	11.06	2.9399999999999995	78.8664	2.7871200000000007	0.3096800000000002	3.2496799999999997	160.98248	0.0
14	74	0.91	0.81	0.07	12.74	1.2599999999999998	84.3194	0.08472099999999996	1.1255789999999992	2.385578999999999	171.024379	0.0
14	74	0.91	0.81	0.28	12.74	1.2599999999999998	84.3194	0.33888399999999985	0.8714159999999994	2.1314159999999993	170.770216	0.0
14	74	0.91	0.81	0.89	12.74	1.2599999999999998	84.3194	1.0771669999999993	0.13313299999999995	1.3931329999999997	170.031933	0.0
14	74	0.91	0.81	0.5	12.74	1.2599999999999998	84.3194	0.6051499999999996	0.6051499999999996	1.8651499999999994	170.50395	0.0
14	74	0.91	0.81	0.74	12.74	1.2599999999999998	84.3194	0.8956219999999995	0.3146779999999998	1.5746779999999996	170.213478	0.0
14	74	0.91	0.81	0.88	12.74	1.2599999999999998	84.3194	1.0650639999999993	0.14523599999999992	1.4052359999999997	170.044036	0.0
14	74	0.91	0.81	0.82	12.74	1.2599999999999998	84.3194	0.9924459999999994	0.21785399999999988	1.4778539999999998	170.116654	0.0
14	74	0.91	0.81	0.36	12.74	1.2599999999999998	84.3194	0.4357079999999997	0.7745919999999995	2.034591999999999	170.673392	0.0
14	74	0.91	0.81	0.73	12.74	1.2599999999999998	84.3194	0.8835189999999994	0.3267809999999999	1.5867809999999998	170.225581	0.0
14	74	0.91	0.81	0.65	12.74	1.2599999999999998	84.3194	0.7866949999999996	0.4236049999999997	1.6836049999999996	170.322405	0.0
14	74	0.91	0.66	0.74	12.74	1.2599999999999998	82.4084	1.602692	0.5631079999999999	1.8231079999999997	166.639908	0.0
14	74	0.91	0.66	0.81	12.74	1.2599999999999998	82.4084	1.7542980000000001	0.4115019999999998	1.6715019999999996	166.488302	0.0
14	74	0.91	0.66	0.28	12.74	1.2599999999999998	82.4084	0.6064240000000001	1.5593759999999999	2.8193759999999997	167.636176	0.0
14	74	0.91	0.66	0.12	12.74	1.2599999999999998	82.4084	0.25989599999999996	1.905904	3.165904	167.982704	0.0
14	74	0.91	0.66	0.16	12.74	1.2599999999999998	82.4084	0.346528	1.819272	3.0792719999999996	167.896072	0.0
14	74	0.91	0.66	0.6	12.74	1.2599999999999998	82.4084	1.29948	0.86632	2.1263199999999998	166.94312	0.0
14	74	0.91	0.66	0.51	12.74	1.2599999999999998	82.4084	1.104558	1.061242	2.321242	167.138042	0.0
14	74	0.91	0.66	0.67	12.74	1.2599999999999998	82.4084	1.451086	0.7147139999999998	1.9747139999999996	166.791514	0.0
14	74	0.91	0.66	0.91	12.74	1.2599999999999998	82.4084	1.9708780000000001	0.19492199999999982	1.4549219999999996	166.271722	0.0
14	74	0.91	0.66	0.68	12.74	1.2599999999999998	82.4084	1.472744	0.6930559999999999	1.9530559999999997	166.769856	0.0
14	74	0.91	0.53	0.05	12.74	1.2599999999999998	80.7522	0.14969499999999997	2.844204999999999	4.1042049999999985	165.608605	0.0
14	74	0.91	0.53	0.22	12.74	1.2599999999999998	80.7522	0.6586579999999999	2.335241999999999	3.595241999999999	165.09964200000002	0.0
14	74	0.91	0.53	0.53	12.74	1.2599999999999998	80.7522	1.5867669999999996	1.4071329999999995	2.6671329999999993	164.171533	0.0
14	74	0.91	0.53	0.78	12.74	1.2599999999999998	80.7522	2.3352419999999996	0.6586579999999995	1.9186579999999993	163.423058	0.0
14	74	0.91	0.53	0.18	12.74	1.2599999999999998	80.7522	0.5389019999999998	2.4549979999999993	3.714997999999999	165.219398	0.0
14	74	0.91	0.53	0.56	12.74	1.2599999999999998	80.7522	1.6765839999999996	1.3173159999999995	2.5773159999999993	164.081716	0.0
14	74	0.91	0.53	0.36	12.74	1.2599999999999998	80.7522	1.0778039999999995	1.9160959999999996	3.1760959999999994	164.680496	0.0
14	74	0.91	0.53	0.11	12.74	1.2599999999999998	80.7522	0.3293289999999999	2.664570999999999	3.924570999999999	165.428971	0.0
14	74	0.91	0.53	0.43	12.74	1.2599999999999998	80.7522	1.2873769999999995	1.7065229999999996	2.9665229999999996	164.470923	0.0
14	74	0.91	0.53	0.27	12.74	1.2599999999999998	80.7522	0.8083529999999998	2.1855469999999992	3.445546999999999	164.949947	0.0
14	74	0.91	0.92	0.99	12.74	1.2599999999999998	85.7208	0.5045040000000016	0.005095999999999989	1.2650959999999998	172.706696	0.0
14	74	0.91	0.92	0.08	12.74	1.2599999999999998	85.7208	0.04076800000000013	0.46883200000000147	1.7288320000000013	173.170432	0.0
14	74	0.91	0.92	0.24	12.74	1.2599999999999998	85.7208	0.12230400000000038	0.3872960000000012	1.647296000000001	173.088896	0.0
14	74	0.91	0.92	0.68	12.74	1.2599999999999998	85.7208	0.3465280000000011	0.1630720000000005	1.4230720000000003	172.86467199999998	0.0
14	74	0.91	0.92	0.79	12.74	1.2599999999999998	85.7208	0.4025840000000013	0.10701600000000033	1.367016	172.808616	0.0
14	74	0.91	0.92	0.58	12.74	1.2599999999999998	85.7208	0.2955680000000009	0.21403200000000072	1.4740320000000005	172.915632	0.0
14	74	0.91	0.92	0.84	12.74	1.2599999999999998	85.7208	0.42806400000000133	0.08153600000000027	1.341536	172.78313599999998	0.0
14	74	0.91	0.92	0.16	12.74	1.2599999999999998	85.7208	0.08153600000000026	0.42806400000000133	1.6880640000000011	173.129664	0.0
14	74	0.91	0.92	0.83	12.74	1.2599999999999998	85.7208	0.4229680000000013	0.08663200000000032	1.346632	172.788232	0.0
14	74	0.91	0.92	0.12	12.74	1.2599999999999998	85.7208	0.06115200000000019	0.4484480000000014	1.708448000000001	173.150048	0.0
14	74	0.91	0.18	0.86	12.74	1.2599999999999998	76.2932	4.4921240000000004	0.7312760000000003	1.991276	154.577676	0.0
14	74	0.91	0.18	0.43	12.74	1.2599999999999998	76.2932	2.2460620000000002	2.9773380000000005	4.237338	156.823738	0.0
14	74	0.91	0.18	0.89	12.74	1.2599999999999998	76.2932	4.648826000000001	0.5745740000000001	1.834574	154.420974	0.0
14	74	0.91	0.18	0.83	12.74	1.2599999999999998	76.2932	4.335422	0.8879780000000004	2.147978	154.734378	0.0
14	74	0.91	0.18	0.52	12.74	1.2599999999999998	76.2932	2.7161680000000006	2.507232	3.767232	156.353632	0.0
14	74	0.91	0.18	0.35	12.74	1.2599999999999998	76.2932	1.8281900000000002	3.3952100000000005	4.65521	157.24161	0.0
14	74	0.91	0.18	0.1	12.74	1.2599999999999998	76.2932	0.5223400000000001	4.701060000000001	5.961060000000001	158.54746	0.0
14	74	0.91	0.18	0.59	12.74	1.2599999999999998	76.2932	3.0818060000000003	2.1415940000000004	3.4015940000000002	155.987994	0.0
14	74	0.91	0.18	0.33	12.74	1.2599999999999998	76.2932	1.7237220000000004	3.4996780000000003	4.759678	157.346078	0.0
14	74	0.91	0.18	0.18	12.74	1.2599999999999998	76.2932	0.940212	4.283188000000001	5.543188000000001	158.129588	0.0
14	74	0.91	0.25	0.32	12.74	1.2599999999999998	77.185	1.5287999999999997	3.2486999999999995	4.508699999999999	158.8787	0.0
14	74	0.91	0.25	0.4	12.74	1.2599999999999998	77.185	1.9109999999999996	2.8664999999999994	4.126499999999999	158.4965	0.0
14	74	0.91	0.25	0.23	12.74	1.2599999999999998	77.185	1.0988249999999997	3.6786749999999993	4.938674999999999	159.308675	0.0
14	74	0.91	0.25	0.33	12.74	1.2599999999999998	77.185	1.5765749999999998	3.200924999999999	4.460924999999999	158.830925	0.0
14	74	0.91	0.25	0.57	12.74	1.2599999999999998	77.185	2.723174999999999	2.054325	3.3143249999999997	157.684325	0.0
14	74	0.91	0.25	0.54	12.74	1.2599999999999998	77.185	2.5798499999999995	2.1976499999999994	3.4576499999999992	157.82765	0.0
14	74	0.91	0.25	0.77	12.74	1.2599999999999998	77.185	3.6786749999999993	1.0988249999999997	2.3588249999999995	156.728825	0.0
14	74	0.91	0.25	0.17	12.74	1.2599999999999998	77.185	0.8121749999999999	3.965324999999999	5.225324999999999	159.595325	0.0
14	74	0.91	0.25	0.34	12.74	1.2599999999999998	77.185	1.6243499999999997	3.1531499999999992	4.413149999999999	158.78315	0.0
14	74	0.91	0.25	0.04	12.74	1.2599999999999998	77.185	0.19109999999999996	4.586399999999999	5.846399999999999	160.2164	0.0
14	74	0.91	0.89	0.99	12.74	1.2599999999999998	85.3386	0.6936930000000003	0.0070069999999999855	1.2670069999999998	171.944207	0.0
14	74	0.91	0.89	0.14	12.74	1.2599999999999998	85.3386	0.09809800000000006	0.6026020000000003	1.862602	172.539802	0.0
14	74	0.91	0.89	0.75	12.74	1.2599999999999998	85.3386	0.5255250000000002	0.17517500000000008	1.4351749999999999	172.112375	0.0
14	74	0.91	0.89	0.56	12.74	1.2599999999999998	85.3386	0.39239200000000024	0.3083080000000001	1.5683079999999998	172.245508	0.0
14	74	0.91	0.89	0.11	12.74	1.2599999999999998	85.3386	0.07707700000000003	0.6236230000000003	1.883623	172.560823	0.0
14	74	0.91	0.89	0.2	12.74	1.2599999999999998	85.3386	0.14014000000000007	0.5605600000000003	1.82056	172.49776	0.0
14	74	0.91	0.89	0.97	12.74	1.2599999999999998	85.3386	0.6796790000000003	0.021021000000000067	1.281021	171.958221	0.0
14	74	0.91	0.89	0.03	12.74	1.2599999999999998	85.3386	0.02102100000000001	0.6796790000000004	1.9396790000000002	172.616879	0.0
14	74	0.91	0.89	0.54	12.74	1.2599999999999998	85.3386	0.3783780000000002	0.3223220000000001	1.582322	172.259522	0.0
14	74	0.91	0.89	0.68	12.74	1.2599999999999998	85.3386	0.47647600000000023	0.2242240000000001	1.4842239999999998	172.161424	0.0
14	74	0.91	0.69	0.06	12.74	1.2599999999999998	82.7906	0.11848200000000007	1.8562180000000013	3.116218000000001	168.697418	0.0
14	74	0.91	0.69	0.89	12.74	1.2599999999999998	82.7906	1.757483000000001	0.21721700000000022	1.477217	167.058417	0.0
14	74	0.91	0.69	0.65	12.74	1.2599999999999998	82.7906	1.283555000000001	0.6911450000000003	1.9511450000000001	167.532345	0.0
14	74	0.91	0.69	0.17	12.74	1.2599999999999998	82.7906	0.33569900000000025	1.639001000000001	2.899001000000001	168.480201	0.0
14	74	0.91	0.69	0.29	12.74	1.2599999999999998	82.7906	0.5726630000000004	1.4020370000000009	2.6620370000000007	168.243237	0.0
14	74	0.91	0.69	0.45	12.74	1.2599999999999998	82.7906	0.8886150000000006	1.0860850000000006	2.3460850000000004	167.92728499999998	0.0
14	74	0.91	0.69	0.94	12.74	1.2599999999999998	82.7906	1.856218000000001	0.1184820000000002	1.378482	166.959682	0.0
14	74	0.91	0.69	0.47	12.74	1.2599999999999998	82.7906	0.9281090000000005	1.0465910000000007	2.3065910000000005	167.887791	0.0
14	74	0.91	0.69	0.82	12.74	1.2599999999999998	82.7906	1.6192540000000009	0.3554460000000004	1.6154460000000002	167.196646	0.0
14	74	0.91	0.69	0.72	12.74	1.2599999999999998	82.7906	1.4217840000000008	0.5529160000000004	1.8129160000000002	167.394116	0.0
14	74	0.91	0.3	0.16	12.74	1.2599999999999998	77.822	0.7134399999999999	3.745559999999999	5.005559999999999	160.64956	0.0
14	74	0.91	0.3	0.23	12.74	1.2599999999999998	77.822	1.0255699999999996	3.433429999999999	4.693429999999999	160.33743	0.0
14	74	0.91	0.3	0.43	12.74	1.2599999999999998	77.822	1.9173699999999994	2.5416299999999996	3.8016299999999994	159.44563	0.0
14	74	0.91	0.3	0.36	12.74	1.2599999999999998	77.822	1.6052399999999996	2.8537599999999994	4.113759999999999	159.75776000000002	0.0
14	74	0.91	0.3	0.31	12.74	1.2599999999999998	77.822	1.3822899999999996	3.0767099999999994	4.336709999999999	159.98071000000002	0.0
14	74	0.91	0.3	0.81	12.74	1.2599999999999998	77.822	3.611789999999999	0.8472099999999996	2.1072099999999994	157.75121000000001	0.0
14	74	0.91	0.3	0.6	12.74	1.2599999999999998	77.822	2.6753999999999993	1.7835999999999994	3.043599999999999	158.6876	0.0
14	74	0.91	0.3	0.46	12.74	1.2599999999999998	77.822	2.0511399999999993	2.4078599999999994	3.6678599999999992	159.31186	0.0
14	74	0.91	0.3	0.79	12.74	1.2599999999999998	77.822	3.5226099999999994	0.9363899999999994	2.196389999999999	157.84039	0.0
14	74	0.91	0.3	0.91	12.74	1.2599999999999998	77.822	4.057689999999999	0.4013099999999996	1.6613099999999994	157.30531	0.0
14	74	0.91	0.73	0.51	12.74	1.2599999999999998	83.3002	0.8771489999999991	0.8427509999999991	2.1027509999999987	168.70315100000002	0.0
14	74	0.91	0.73	0.44	12.74	1.2599999999999998	83.3002	0.7567559999999992	0.963143999999999	2.2231439999999987	168.823544	0.0
14	74	0.91	0.73	0.93	12.74	1.2599999999999998	83.3002	1.5995069999999985	0.12039299999999975	1.3803929999999995	167.980793	0.0
14	74	0.91	0.73	0.84	12.74	1.2599999999999998	83.3002	1.4447159999999983	0.2751839999999999	1.5351839999999997	168.135584	0.0
14	74	0.91	0.73	0.31	12.74	1.2599999999999998	83.3002	0.5331689999999994	1.1867309999999986	2.4467309999999984	169.047131	0.0
14	74	0.91	0.73	0.57	12.74	1.2599999999999998	83.3002	0.9803429999999989	0.7395569999999994	1.9995569999999991	168.59995700000002	0.0
14	74	0.91	0.73	0.5	12.74	1.2599999999999998	83.3002	0.8599499999999991	0.8599499999999991	2.119949999999999	168.72035	0.0
14	74	0.91	0.73	0.67	12.74	1.2599999999999998	83.3002	1.152332999999999	0.5675669999999993	1.827566999999999	168.427967	0.0
14	74	0.91	0.73	0.6	12.74	1.2599999999999998	83.3002	1.031939999999999	0.6879599999999992	1.947959999999999	168.54836	0.0
14	74	0.91	0.73	0.35	12.74	1.2599999999999998	83.3002	0.6019649999999993	1.1179349999999988	2.3779349999999986	168.97833500000002	0.0
14	74	0.12	0.18	0.46	1.68	12.32	74.3024	0.3168479999999987	0.3719519999999984	12.691951999999999	161.296752	0.0
14	74	0.12	0.18	0.34	1.68	12.32	74.3024	0.234191999999999	0.45460799999999807	12.774607999999999	161.379408	0.0
14	74	0.12	0.18	0.23	1.68	12.32	74.3024	0.15842399999999934	0.5303759999999977	12.850375999999997	161.455176	0.0
14	74	0.12	0.18	0.07	1.68	12.32	74.3024	0.0482159999999998	0.6405839999999973	12.960583999999997	161.565384	0.0
14	74	0.12	0.18	0.94	1.68	12.32	74.3024	0.6474719999999973	0.04132799999999981	12.361328	160.96612800000003	0.0
14	74	0.12	0.18	0.59	1.68	12.32	74.3024	0.40639199999999825	0.2824079999999988	12.602407999999999	161.207208	0.0
14	74	0.12	0.18	0.41	1.68	12.32	74.3024	0.28240799999999877	0.4063919999999983	12.726391999999999	161.33119200000002	0.0
14	74	0.12	0.18	0.67	1.68	12.32	74.3024	0.4614959999999981	0.227303999999999	12.547303999999999	161.152104	0.0
14	74	0.12	0.18	0.84	1.68	12.32	74.3024	0.5785919999999976	0.11020799999999953	12.430208	161.035008	0.0
14	74	0.12	0.18	0.66	1.68	12.32	74.3024	0.45460799999999807	0.234191999999999	12.554191999999999	161.158992	0.0
14	74	0.12	0.5	0.76	1.68	12.32	74.84	0.3191999999999987	0.10079999999999956	12.4208	162.1008	0.0
14	74	0.12	0.5	0.02	1.68	12.32	74.84	0.008399999999999965	0.4115999999999983	12.731599999999998	162.4116	0.0
14	74	0.12	0.5	0.49	1.68	12.32	74.84	0.20579999999999915	0.2141999999999991	12.5342	162.2142	0.0
14	74	0.12	0.5	0.44	1.68	12.32	74.84	0.18479999999999924	0.23519999999999902	12.5552	162.23520000000002	0.0
14	74	0.12	0.5	0.01	1.68	12.32	74.84	0.004199999999999982	0.4157999999999983	12.7358	162.41580000000002	0.0
14	74	0.12	0.5	0.16	1.68	12.32	74.84	0.06719999999999972	0.35279999999999856	12.672799999999999	162.3528	0.0
14	74	0.12	0.5	0.56	1.68	12.32	74.84	0.23519999999999905	0.18479999999999921	12.5048	162.1848	0.0
14	74	0.12	0.5	0.22	1.68	12.32	74.84	0.09239999999999962	0.32759999999999867	12.647599999999999	162.32760000000002	0.0
14	74	0.12	0.5	0.28	1.68	12.32	74.84	0.11759999999999952	0.3023999999999987	12.622399999999999	162.3024	0.0
14	74	0.12	0.5	0.7	1.68	12.32	74.84	0.29399999999999876	0.1259999999999995	12.446	162.126	0.0
14	74	0.12	0.09	0.62	1.68	12.32	74.1512	0.47392799999999907	0.29047199999999945	12.610472	160.912872	0.0
14	74	0.12	0.09	0.18	1.68	12.32	74.1512	0.13759199999999974	0.6268079999999988	12.946807999999999	161.249208	0.0
14	74	0.12	0.09	0.25	1.68	12.32	74.1512	0.19109999999999963	0.5732999999999989	12.8933	161.19570000000002	0.0
14	74	0.12	0.09	0.81	1.68	12.32	74.1512	0.6191639999999988	0.1452359999999997	12.465236	160.767636	0.0
14	74	0.12	0.09	0.68	1.68	12.32	74.1512	0.519791999999999	0.2446079999999995	12.564608	160.867008	0.0
14	74	0.12	0.09	0.72	1.68	12.32	74.1512	0.550367999999999	0.21403199999999956	12.534032	160.836432	0.0
14	74	0.12	0.09	0.79	1.68	12.32	74.1512	0.6038759999999989	0.16052399999999967	12.480523999999999	160.782924	0.0
14	74	0.12	0.09	0.58	1.68	12.32	74.1512	0.44335199999999914	0.3210479999999994	12.641048	160.94344800000002	0.0
14	74	0.12	0.09	0.0	1.68	12.32	74.1512	0.0	0.7643999999999985	13.084399999999999	161.3868	0.0
14	74	0.12	0.09	0.99	1.68	12.32	74.1512	0.7567559999999985	0.007643999999999984	12.327644	160.630044	0.0
14	74	0.12	0.13	0.1	1.68	12.32	74.2184	0.07307999999999987	0.6577199999999988	12.97772	161.41452	-2.220446049250313e-16
14	74	0.12	0.13	0.68	1.68	12.32	74.2184	0.4969439999999991	0.23385599999999956	12.553856	160.990656	0.0
14	74	0.12	0.13	0.99	1.68	12.32	74.2184	0.7234919999999987	0.007307999999999981	12.327308	160.764108	0.0
14	74	0.12	0.13	0.98	1.68	12.32	74.2184	0.7161839999999987	0.014615999999999962	12.334616	160.77141600000002	0.0
14	74	0.12	0.13	0.83	1.68	12.32	74.2184	0.6065639999999989	0.12423599999999979	12.444236	160.881036	0.0
14	74	0.12	0.13	0.04	1.68	12.32	74.2184	0.02923199999999995	0.7015679999999987	13.021567999999998	161.458368	0.0
14	74	0.12	0.13	0.62	1.68	12.32	74.2184	0.45309599999999917	0.2777039999999995	12.597704	161.034504	0.0
14	74	0.12	0.13	0.15	1.68	12.32	74.2184	0.1096199999999998	0.6211799999999988	12.94118	161.37798	0.0
14	74	0.12	0.13	0.02	1.68	12.32	74.2184	0.014615999999999974	0.7161839999999987	13.036183999999999	161.472984	0.0
14	74	0.12	0.13	0.85	1.68	12.32	74.2184	0.6211799999999988	0.10961999999999983	12.42962	160.86642	0.0
14	74	0.12	0.72	0.22	1.68	12.32	75.2096	0.05174400000000058	0.18345600000000206	12.503456000000002	162.922656	0.0
14	74	0.12	0.72	0.87	1.68	12.32	75.2096	0.20462400000000228	0.030576000000000353	12.350576	162.76977599999998	0.0
14	74	0.12	0.72	0.72	1.68	12.32	75.2096	0.16934400000000188	0.06585600000000075	12.385856	162.80505599999998	0.0
14	74	0.12	0.72	0.53	1.68	12.32	75.2096	0.1246560000000014	0.11054400000000122	12.430544000000001	162.849744	0.0
14	74	0.12	0.72	0.75	1.68	12.32	75.2096	0.17640000000000197	0.05880000000000066	12.378800000000002	162.798	0.0
14	74	0.12	0.72	0.4	1.68	12.32	75.2096	0.09408000000000105	0.14112000000000158	12.461120000000001	162.88031999999998	0.0
14	74	0.12	0.72	0.64	1.68	12.32	75.2096	0.1505280000000017	0.08467200000000094	12.404672000000001	162.823872	0.0
14	74	0.12	0.72	0.44	1.68	12.32	75.2096	0.10348800000000116	0.13171200000000147	12.451712000000002	162.870912	0.0
14	74	0.12	0.72	1.0	1.68	12.32	75.2096	0.23520000000000263	0.0	12.32	162.73919999999998	0.0
14	74	0.12	0.72	0.78	1.68	12.32	75.2096	0.18345600000000206	0.05174400000000057	12.371744000000001	162.790944	0.0
14	74	0.12	0.16	0.3	1.68	12.32	74.2688	0.21168000000000017	0.49392000000000036	12.813920000000001	161.35152	0.0
14	74	0.12	0.16	0.31	1.68	12.32	74.2688	0.21873600000000018	0.4868640000000004	12.806864000000001	161.344464	0.0
14	74	0.12	0.16	0.97	1.68	12.32	74.2688	0.6844320000000005	0.021168000000000076	12.341168	160.878768	0.0
14	74	0.12	0.16	0.84	1.68	12.32	74.2688	0.5927040000000005	0.11289600000000011	12.432896	160.970496	0.0
14	74	0.12	0.16	0.9	1.68	12.32	74.2688	0.6350400000000005	0.07056000000000007	12.39056	160.92816	0.0
14	74	0.12	0.16	0.77	1.68	12.32	74.2688	0.5433120000000005	0.1622880000000001	12.482288	161.019888	0.0
14	74	0.12	0.16	0.57	1.68	12.32	74.2688	0.40219200000000027	0.3034080000000003	12.623408000000001	161.161008	0.0
14	74	0.12	0.16	0.92	1.68	12.32	74.2688	0.6491520000000005	0.056448000000000054	12.376448	160.914048	0.0
14	74	0.12	0.16	0.59	1.68	12.32	74.2688	0.4163040000000003	0.2892960000000003	12.609296	161.146896	0.0
14	74	0.12	0.16	0.67	1.68	12.32	74.2688	0.4727520000000004	0.23284800000000017	12.552848000000001	161.090448	0.0
14	74	0.12	0.31	0.48	1.68	12.32	74.5208	0.2782080000000014	0.3013920000000015	12.621392000000002	161.662992	0.0
14	74	0.12	0.31	0.12	1.68	12.32	74.5208	0.06955200000000035	0.5100480000000025	12.830048000000003	161.871648	0.0
14	74	0.12	0.31	0.3	1.68	12.32	74.5208	0.17388000000000087	0.405720000000002	12.725720000000003	161.76731999999998	0.0
14	74	0.12	0.31	0.17	1.68	12.32	74.5208	0.0985320000000005	0.4810680000000024	12.801068000000003	161.842668	0.0
14	74	0.12	0.31	0.67	1.68	12.32	74.5208	0.38833200000000195	0.19126800000000094	12.511268000000001	161.552868	0.0
14	74	0.12	0.31	0.37	1.68	12.32	74.5208	0.21445200000000106	0.3651480000000018	12.685148000000002	161.726748	0.0
14	74	0.12	0.31	0.62	1.68	12.32	74.5208	0.3593520000000018	0.2202480000000011	12.540248000000002	161.58184799999998	0.0
14	74	0.12	0.31	0.77	1.68	12.32	74.5208	0.44629200000000224	0.13330800000000065	12.453308000000002	161.49490799999998	0.0
14	74	0.12	0.31	0.96	1.68	12.32	74.5208	0.5564160000000028	0.023184000000000093	12.343184	161.384784	0.0
14	74	0.12	0.31	0.28	1.68	12.32	74.5208	0.16228800000000082	0.41731200000000207	12.737312000000003	161.778912	0.0
14	74	0.12	0.25	0.85	1.68	12.32	74.42	0.5354999999999992	0.09449999999999992	12.4145	161.2545	0.0
14	74	0.12	0.25	0.48	1.68	12.32	74.42	0.30239999999999956	0.32759999999999956	12.6476	161.48760000000001	0.0
14	74	0.12	0.25	0.32	1.68	12.32	74.42	0.20159999999999972	0.4283999999999994	12.7484	161.5884	0.0
14	74	0.12	0.25	0.86	1.68	12.32	74.42	0.5417999999999993	0.08819999999999983	12.4082	161.2482	0.0
14	74	0.12	0.25	0.8	1.68	12.32	74.42	0.5039999999999993	0.12599999999999978	12.446	161.286	0.0
14	74	0.12	0.25	0.16	1.68	12.32	74.42	0.10079999999999986	0.5291999999999992	12.8492	161.6892	0.0
14	74	0.12	0.25	0.36	1.68	12.32	74.42	0.22679999999999967	0.40319999999999945	12.7232	161.5632	0.0
14	74	0.12	0.25	0.64	1.68	12.32	74.42	0.40319999999999945	0.22679999999999967	12.5468	161.3868	0.0
14	74	0.12	0.25	0.65	1.68	12.32	74.42	0.4094999999999994	0.2204999999999997	12.5405	161.3805	0.0
14	74	0.12	0.25	1.0	1.68	12.32	74.42	0.6299999999999991	0.0	12.32	161.16	0.0
14	74	0.12	0.47	0.19	1.68	12.32	74.7896	0.08458800000000066	0.3606120000000028	12.680612000000004	162.25981199999998	0.0
14	74	0.12	0.47	0.92	1.68	12.32	74.7896	0.4095840000000032	0.03561600000000026	12.355616000000001	161.93481599999998	0.0
14	74	0.12	0.47	0.76	1.68	12.32	74.7896	0.33835200000000265	0.10684800000000083	12.426848000000001	162.006048	0.0
14	74	0.12	0.47	0.73	1.68	12.32	74.7896	0.32499600000000256	0.12020400000000092	12.440204000000001	162.01940399999998	0.0
14	74	0.12	0.47	0.11	1.68	12.32	74.7896	0.04897200000000038	0.3962280000000031	12.716228000000003	162.295428	0.0
14	74	0.12	0.47	0.17	1.68	12.32	74.7896	0.0756840000000006	0.3695160000000029	12.689516000000003	162.26871599999998	0.0
14	74	0.12	0.47	0.16	1.68	12.32	74.7896	0.07123200000000056	0.3739680000000029	12.693968000000003	162.273168	0.0
14	74	0.12	0.47	0.62	1.68	12.32	74.7896	0.27602400000000216	0.16917600000000133	12.489176000000002	162.068376	0.0
14	74	0.12	0.47	0.69	1.68	12.32	74.7896	0.3071880000000024	0.13801200000000108	12.458012000000002	162.03721199999998	0.0
14	74	0.12	0.47	0.02	1.68	12.32	74.7896	0.00890400000000007	0.4362960000000034	12.756296000000004	162.33549599999998	0.0
14	74	0.12	0.66	1.0	1.68	12.32	75.1088	0.28559999999999885	0.0	12.32	162.5376	0.0
14	74	0.12	0.66	0.83	1.68	12.32	75.1088	0.23704799999999904	0.04855199999999982	12.368552	162.586152	0.0
14	74	0.12	0.66	0.91	1.68	12.32	75.1088	0.25989599999999896	0.025703999999999894	12.345704	162.56330400000002	0.0
14	74	0.12	0.66	0.19	1.68	12.32	75.1088	0.054263999999999785	0.23133599999999907	12.551336	162.768936	0.0
14	74	0.12	0.66	0.77	1.68	12.32	75.1088	0.21991199999999914	0.06568799999999972	12.385688	162.603288	0.0
14	74	0.12	0.66	0.28	1.68	12.32	75.1088	0.07996799999999969	0.20563199999999915	12.525632	162.743232	0.0
14	74	0.12	0.66	0.02	1.68	12.32	75.1088	0.0057119999999999775	0.27988799999999886	12.599888	162.817488	0.0
14	74	0.12	0.66	0.68	1.68	12.32	75.1088	0.19420799999999924	0.09139199999999961	12.411392	162.628992	0.0
14	74	0.12	0.66	0.76	1.68	12.32	75.1088	0.21705599999999914	0.06854399999999972	12.388544	162.606144	0.0
14	74	0.12	0.66	0.87	1.68	12.32	75.1088	0.248471999999999	0.037127999999999856	12.357128	162.574728	0.0
14	74	0.69	0.05	0.89	9.66	4.34	74.483	4.083764999999998	0.5047350000000002	4.844735	153.81073500000002	0.0
14	74	0.69	0.05	0.67	9.66	4.34	74.483	3.074294999999999	1.5142049999999991	5.8542049999999985	154.82020500000002	0.0
14	74	0.69	0.05	0.2	9.66	4.34	74.483	0.9176999999999996	3.6707999999999985	8.010799999999998	156.9768	0.0
14	74	0.69	0.05	0.3	9.66	4.34	74.483	1.3765499999999993	3.211949999999999	7.551949999999999	156.51795	0.0
14	74	0.69	0.05	0.92	9.66	4.34	74.483	4.221419999999998	0.36707999999999963	4.7070799999999995	153.67308	0.0
14	74	0.69	0.05	0.74	9.66	4.34	74.483	3.3954899999999983	1.1930099999999997	5.533009999999999	154.49901	0.0
14	74	0.69	0.05	0.72	9.66	4.34	74.483	3.3037199999999984	1.2847799999999996	5.6247799999999994	154.59078	0.0
14	74	0.69	0.05	0.14	9.66	4.34	74.483	0.6423899999999998	3.9461099999999982	8.286109999999997	157.25211000000002	0.0
14	74	0.69	0.05	0.75	9.66	4.34	74.483	3.4413749999999985	1.1471249999999995	5.487124999999999	154.453125	0.0
14	74	0.69	0.05	0.04	9.66	4.34	74.483	0.18353999999999993	4.404959999999998	8.744959999999999	157.71096	0.0
14	74	0.69	0.48	0.84	9.66	4.34	78.6368	2.1097440000000027	0.40185600000000044	4.741856	162.015456	0.0
14	74	0.69	0.48	0.49	9.66	4.34	78.6368	1.2306840000000014	1.2809160000000017	5.620916000000001	162.89451599999998	0.0
14	74	0.69	0.48	0.64	9.66	4.34	78.6368	1.607424000000002	0.9041760000000012	5.244176000000001	162.517776	0.0
14	74	0.69	0.48	0.97	9.66	4.34	78.6368	2.436252000000003	0.07534799999999997	4.415348	161.68894799999998	0.0
14	74	0.69	0.48	0.44	9.66	4.34	78.6368	1.1051040000000014	1.4064960000000017	5.746496000000001	163.020096	0.0
14	74	0.69	0.48	0.32	9.66	4.34	78.6368	0.803712000000001	1.7078880000000023	6.047888000000002	163.321488	0.0
14	74	0.69	0.48	0.57	9.66	4.34	78.6368	1.4316120000000017	1.0799880000000015	5.419988000000002	162.69358799999998	0.0
14	74	0.69	0.48	0.91	9.66	4.34	78.6368	2.285556000000003	0.22604400000000036	4.566044	161.839644	0.0
14	74	0.69	0.48	0.52	9.66	4.34	78.6368	1.3060320000000016	1.2055680000000015	5.545568000000001	162.819168	0.0
14	74	0.69	0.48	0.6	9.66	4.34	78.6368	1.5069600000000019	1.0046400000000013	5.344640000000001	162.61824	0.0
14	74	0.69	0.85	0.39	9.66	4.34	82.211	0.28255500000000033	0.4419450000000005	4.781945	169.203945	0.0
14	74	0.69	0.85	0.79	9.66	4.34	82.211	0.5723550000000006	0.1521450000000002	4.492145	168.914145	0.0
14	74	0.69	0.85	0.41	9.66	4.34	82.211	0.29704500000000034	0.4274550000000005	4.767455	169.189455	0.0
14	74	0.69	0.85	1.0	9.66	4.34	82.211	0.7245000000000008	0.0	4.34	168.762	0.0
14	74	0.69	0.85	0.52	9.66	4.34	82.211	0.3767400000000004	0.3477600000000004	4.68776	169.10976	0.0
14	74	0.69	0.85	0.15	9.66	4.34	82.211	0.10867500000000012	0.6158250000000007	4.955825000000001	169.377825	0.0
14	74	0.69	0.85	0.49	9.66	4.34	82.211	0.3550050000000004	0.3694950000000004	4.709495	169.131495	0.0
14	74	0.69	0.85	0.6	9.66	4.34	82.211	0.4347000000000005	0.28980000000000034	4.6298	169.0518	0.0
14	74	0.69	0.85	0.54	9.66	4.34	82.211	0.39123000000000047	0.33327000000000034	4.6732700000000005	169.09527	0.0
14	74	0.69	0.85	0.69	9.66	4.34	82.211	0.49990500000000054	0.22459500000000027	4.564595	168.986595	0.0
14	74	0.69	0.75	0.47	9.66	4.34	81.245	0.567524999999999	0.6399749999999989	4.979974999999999	167.469975	0.0
14	74	0.69	0.75	0.93	9.66	4.34	81.245	1.122974999999998	0.08452499999999974	4.424524999999999	166.914525	0.0
14	74	0.69	0.75	0.4	9.66	4.34	81.245	0.48299999999999915	0.7244999999999986	5.064499999999999	167.55450000000002	0.0
14	74	0.69	0.75	0.14	9.66	4.34	81.245	0.1690499999999997	1.038449999999998	5.378449999999998	167.86845	0.0
14	74	0.69	0.75	0.16	9.66	4.34	81.245	0.19319999999999965	1.0142999999999982	5.3542999999999985	167.8443	0.0
14	74	0.69	0.75	0.44	9.66	4.34	81.245	0.531299999999999	0.6761999999999988	5.016199999999999	167.5062	0.0
14	74	0.69	0.75	0.37	9.66	4.34	81.245	0.4467749999999992	0.7607249999999985	5.100724999999999	167.59072500000002	0.0
14	74	0.69	0.75	0.76	9.66	4.34	81.245	0.9176999999999983	0.2897999999999995	4.6297999999999995	167.1198	0.0
14	74	0.69	0.75	0.58	9.66	4.34	81.245	0.7003499999999987	0.5071499999999991	4.847149999999999	167.33715	0.0
14	74	0.69	0.75	0.48	9.66	4.34	81.245	0.5795999999999989	0.6278999999999989	4.967899999999998	167.4579	0.0
14	74	0.69	0.51	0.82	9.66	4.34	78.92660000000001	1.9406939999999968	0.42600599999999944	4.766005999999999	162.61920600000002	0.0
14	74	0.69	0.51	0.7	9.66	4.34	78.92660000000001	1.6566899999999973	0.7100099999999989	5.0500099999999986	162.90321	0.0
14	74	0.69	0.51	0.79	9.66	4.34	78.92660000000001	1.8696929999999972	0.4970069999999991	4.837006999999999	162.69020700000002	0.0
14	74	0.69	0.51	0.47	9.66	4.34	78.92660000000001	1.1123489999999983	1.254350999999998	5.594350999999998	163.447551	0.0
14	74	0.69	0.51	0.24	9.66	4.34	78.92660000000001	0.5680079999999991	1.7986919999999973	6.138691999999997	163.991892	0.0
14	74	0.69	0.51	0.05	9.66	4.34	78.92660000000001	0.11833499999999982	2.2483649999999966	6.588364999999996	164.44156500000003	0.0
14	74	0.69	0.51	0.93	9.66	4.34	78.92660000000001	2.201030999999997	0.1656689999999994	4.505668999999999	162.35886900000003	0.0
14	74	0.69	0.51	0.16	9.66	4.34	78.92660000000001	0.3786719999999994	1.9880279999999968	6.328027999999996	164.181228	0.0
14	74	0.69	0.51	0.52	9.66	4.34	78.92660000000001	1.2306839999999981	1.1360159999999981	5.476015999999998	163.329216	0.0
14	74	0.69	0.51	0.04	9.66	4.34	78.92660000000001	0.09466799999999985	2.2720319999999963	6.612031999999996	164.46523200000001	0.0
14	74	0.69	0.8	0.1	9.66	4.34	81.728	0.0966000000000003	0.8694000000000026	5.209400000000002	168.66539999999998	0.0
14	74	0.69	0.8	0.12	9.66	4.34	81.728	0.11592000000000034	0.8500800000000025	5.190080000000003	168.64607999999998	0.0
14	74	0.69	0.8	0.59	9.66	4.34	81.728	0.5699400000000017	0.3960600000000012	4.736060000000001	168.19206	0.0
14	74	0.69	0.8	0.17	9.66	4.34	81.728	0.1642200000000005	0.8017800000000024	5.1417800000000025	168.59778	0.0
14	74	0.69	0.8	0.22	9.66	4.34	81.728	0.21252000000000063	0.7534800000000023	5.093480000000002	168.54948	0.0
14	74	0.69	0.8	0.01	9.66	4.34	81.728	0.009660000000000028	0.9563400000000029	5.2963400000000025	168.75234	0.0
14	74	0.69	0.8	0.82	9.66	4.34	81.728	0.7921200000000023	0.1738800000000006	4.51388	167.96988	0.0
14	74	0.69	0.8	0.29	9.66	4.34	81.728	0.28014000000000083	0.685860000000002	5.0258600000000015	168.48185999999998	0.0
14	74	0.69	0.8	0.13	9.66	4.34	81.728	0.12558000000000039	0.8404200000000025	5.1804200000000025	168.63642	0.0
14	74	0.69	0.8	0.36	9.66	4.34	81.728	0.347760000000001	0.6182400000000019	4.958240000000002	168.41423999999998	0.0
14	74	0.69	0.08	0.9	9.66	4.34	74.7728	3.9992399999999986	0.44435999999999964	4.7843599999999995	154.32996	0.0
14	74	0.69	0.08	0.86	9.66	4.34	74.7728	3.8214959999999984	0.6221039999999998	4.962104	154.50770400000002	0.0
14	74	0.69	0.08	0.58	9.66	4.34	74.7728	2.577287999999999	1.8663119999999993	6.206311999999999	155.751912	0.0
14	74	0.69	0.08	0.94	9.66	4.34	74.7728	4.176983999999998	0.26661599999999996	4.606616	154.152216	0.0
14	74	0.69	0.08	0.65	9.66	4.34	74.7728	2.888339999999999	1.5552599999999992	5.895259999999999	155.44086000000001	0.0
14	74	0.69	0.08	0.2	9.66	4.34	74.7728	0.8887199999999997	3.5548799999999985	7.894879999999999	157.44048	0.0
14	74	0.69	0.08	0.12	9.66	4.34	74.7728	0.5332319999999998	3.9103679999999983	8.250367999999998	157.79596800000002	0.0
14	74	0.69	0.08	0.4	9.66	4.34	74.7728	1.7774399999999995	2.6661599999999988	7.006159999999999	156.55176	0.0
14	74	0.69	0.08	0.25	9.66	4.34	74.7728	1.1108999999999996	3.3326999999999987	7.672699999999999	157.2183	0.0
14	74	0.69	0.08	0.51	9.66	4.34	74.7728	2.2662359999999993	2.177363999999999	6.517363999999999	156.062964	0.0
14	74	0.69	0.98	0.76	9.66	4.34	83.4668	0.07341599999999765	0.02318399999999926	4.3631839999999995	171.296784	0.0
14	74	0.69	0.98	0.61	9.66	4.34	83.4668	0.05892599999999811	0.0376739999999988	4.377673999999999	171.31127400000003	0.0
14	74	0.69	0.98	0.87	9.66	4.34	83.4668	0.08404199999999731	0.012557999999999597	4.352557999999999	171.286158	0.0
14	74	0.69	0.98	0.57	9.66	4.34	83.4668	0.05506199999999824	0.04153799999999867	4.381537999999998	171.31513800000002	0.0
14	74	0.69	0.98	0.12	9.66	4.34	83.4668	0.011591999999999629	0.08500799999999728	4.425007999999997	171.358608	0.0
14	74	0.69	0.98	0.51	9.66	4.34	83.4668	0.04926599999999842	0.04733399999999849	4.387333999999998	171.32093400000002	0.0
14	74	0.69	0.98	0.37	9.66	4.34	83.4668	0.03574199999999886	0.06085799999999805	4.400857999999998	171.334458	0.0
14	74	0.69	0.98	0.38	9.66	4.34	83.4668	0.036707999999998825	0.059891999999998086	4.399891999999998	171.333492	0.0
14	74	0.69	0.98	0.31	9.66	4.34	83.4668	0.029945999999999043	0.06665399999999787	4.406653999999998	171.34025400000002	0.0
14	74	0.69	0.98	0.13	9.66	4.34	83.4668	0.012557999999999599	0.08404199999999731	4.424041999999997	171.357642	0.0
14	74	0.69	0.59	0.1	9.66	4.34	79.6994	0.19803000000000015	1.7822700000000014	6.122270000000001	165.52107	0.0
14	74	0.69	0.59	1.0	9.66	4.34	79.6994	1.9803000000000015	0.0	4.34	163.7388	0.0
14	74	0.69	0.59	0.49	9.66	4.34	79.6994	0.9703470000000007	1.0099530000000008	5.349953000000001	164.748753	0.0
14	74	0.69	0.59	0.59	9.66	4.34	79.6994	1.1683770000000009	0.8119230000000006	5.151923	164.550723	0.0
14	74	0.69	0.59	0.72	9.66	4.34	79.6994	1.425816000000001	0.5544840000000004	4.894484	164.293284	0.0
14	74	0.69	0.59	0.36	9.66	4.34	79.6994	0.7129080000000005	1.267392000000001	5.607392000000001	165.006192	0.0
14	74	0.69	0.59	0.97	9.66	4.34	79.6994	1.9208910000000015	0.059409000000000045	4.399409	163.79820899999999	0.0
14	74	0.69	0.59	0.83	9.66	4.34	79.6994	1.6436490000000012	0.33665100000000026	4.676651	164.075451	0.0
14	74	0.69	0.59	0.54	9.66	4.34	79.6994	1.0693620000000008	0.9109380000000007	5.2509380000000005	164.64973799999999	0.0
14	74	0.69	0.59	0.2	9.66	4.34	79.6994	0.3960600000000003	1.5842400000000012	5.924240000000001	165.32304	0.0
14	74	0.69	0.81	0.43	9.66	4.34	81.8246	0.3946109999999992	0.523088999999999	4.863088999999999	168.512289	0.0
14	74	0.69	0.81	0.27	9.66	4.34	81.8246	0.24777899999999953	0.6699209999999987	5.0099209999999985	168.659121	0.0
14	74	0.69	0.81	0.54	9.66	4.34	81.8246	0.49555799999999905	0.42214199999999913	4.762141999999999	168.41134200000002	0.0
14	74	0.69	0.81	0.09	9.66	4.34	81.8246	0.08259299999999983	0.8351069999999984	5.175106999999998	168.824307	0.0
14	74	0.69	0.81	0.82	9.66	4.34	81.8246	0.7525139999999985	0.16518599999999972	4.505185999999999	168.15438600000002	0.0
14	74	0.69	0.81	0.58	9.66	4.34	81.8246	0.5322659999999989	0.3854339999999993	4.725433999999999	168.37463400000001	0.0
14	74	0.69	0.81	0.97	9.66	4.34	81.8246	0.8901689999999982	0.027530999999999972	4.367531	168.016731	0.0
14	74	0.69	0.81	0.02	9.66	4.34	81.8246	0.018353999999999964	0.8993459999999982	5.239345999999998	168.88854600000002	0.0
14	74	0.69	0.81	0.37	9.66	4.34	81.8246	0.3395489999999993	0.5781509999999989	4.918150999999999	168.567351	0.0
14	74	0.69	0.81	0.72	9.66	4.34	81.8246	0.6607439999999987	0.2569559999999995	4.596956	168.246156	0.0
14	74	0.23	0.21	0.63	3.22	10.78	74.6762	0.8012970000000018	0.4706030000000011	11.250603	160.603003	0.0
14	74	0.23	0.21	0.25	3.22	10.78	74.6762	0.31797500000000073	0.9539250000000021	11.733925000000001	161.086325	0.0
14	74	0.23	0.21	0.2	3.22	10.78	74.6762	0.2543800000000006	1.0175200000000024	11.797520000000002	161.14991999999998	4.440892098500626e-16
14	74	0.23	0.21	1.0	3.22	10.78	74.6762	1.271900000000003	0.0	10.78	160.1324	0.0
14	74	0.23	0.21	0.55	3.22	10.78	74.6762	0.6995450000000016	0.5723550000000013	11.352355000000001	160.70475499999998	0.0
14	74	0.23	0.21	0.19	3.22	10.78	74.6762	0.24166100000000057	1.0302390000000023	11.810239000000001	161.16263899999998	0.0
14	74	0.23	0.21	0.81	3.22	10.78	74.6762	1.0302390000000023	0.24166100000000057	11.021661	160.37406099999998	0.0
14	74	0.23	0.21	0.74	3.22	10.78	74.6762	0.9412060000000021	0.3306940000000008	11.110694	160.46309399999998	0.0
14	74	0.23	0.21	0.97	3.22	10.78	74.6762	1.2337430000000027	0.03815700000000022	10.818157	160.17055699999997	0.0
14	74	0.23	0.21	0.54	3.22	10.78	74.6762	0.6868260000000016	0.5850740000000013	11.365074	160.71747399999998	0.0
14	74	0.23	0.93	0.37	3.22	10.78	76.9946	0.04169899999999902	0.07100099999999834	10.851000999999998	164.840201	0.0
14	74	0.23	0.93	0.62	3.22	10.78	76.9946	0.06987399999999837	0.04282599999999899	10.822826	164.812026	0.0
14	74	0.23	0.93	0.41	3.22	10.78	76.9946	0.046206999999998916	0.06649299999999844	10.846492999999997	164.83569300000002	0.0
14	74	0.23	0.93	0.23	3.22	10.78	76.9946	0.025920999999999392	0.08677899999999797	10.866778999999998	164.85597900000002	0.0
14	74	0.23	0.93	0.11	3.22	10.78	76.9946	0.012396999999999709	0.10030299999999764	10.880302999999998	164.869503	0.0
14	74	0.23	0.93	0.51	3.22	10.78	76.9946	0.057476999999998654	0.055222999999998704	10.835222999999997	164.824423	0.0
14	74	0.23	0.93	0.03	3.22	10.78	76.9946	0.0033809999999999205	0.10931899999999743	10.889318999999997	164.878519	0.0
14	74	0.23	0.93	0.08	3.22	10.78	76.9946	0.009015999999999788	0.10368399999999757	10.883683999999997	164.872884	0.0
14	74	0.23	0.93	0.44	3.22	10.78	76.9946	0.049587999999998834	0.06311199999999853	10.843111999999998	164.832312	0.0
14	74	0.23	0.93	0.49	3.22	10.78	76.9946	0.055222999999998704	0.057476999999998654	10.837476999999998	164.82667700000002	0.0
14	74	0.23	0.15	0.55	3.22	10.78	74.483	0.752674999999999	0.6158249999999991	11.395824999999999	160.361825	0.0
14	74	0.23	0.15	0.8	3.22	10.78	74.483	1.0947999999999984	0.2736999999999996	11.0537	160.0197	0.0
14	74	0.23	0.15	0.48	3.22	10.78	74.483	0.656879999999999	0.711619999999999	11.491619999999998	160.45762000000002	0.0
14	74	0.23	0.15	0.63	3.22	10.78	74.483	0.8621549999999988	0.5063449999999993	11.286344999999999	160.25234500000002	0.0
14	74	0.23	0.15	0.57	3.22	10.78	74.483	0.7800449999999988	0.5884549999999993	11.368454999999999	160.33445500000002	0.0
14	74	0.23	0.15	0.37	3.22	10.78	74.483	0.5063449999999993	0.8621549999999988	11.642154999999999	160.608155	0.0
14	74	0.23	0.15	0.9	3.22	10.78	74.483	1.2316499999999984	0.1368499999999997	10.916849999999998	159.88285000000002	0.0
14	74	0.23	0.15	0.97	3.22	10.78	74.483	1.327444999999998	0.041055000000000064	10.821055	159.787055	0.0
14	74	0.23	0.15	0.82	3.22	10.78	74.483	1.1221699999999983	0.24632999999999972	11.02633	159.99233	0.0
14	74	0.23	0.15	0.09	3.22	10.78	74.483	0.12316499999999982	1.2453349999999983	12.025334999999998	160.991335	0.0
14	74	0.23	0.34	0.02	3.22	10.78	75.0948	0.021251999999999938	1.041347999999997	11.821347999999997	162.010948	4.440892098500626e-16
14	74	0.23	0.34	0.7	3.22	10.78	75.0948	0.7438199999999978	0.31877999999999906	11.098779999999998	161.28838000000002	0.0
14	74	0.23	0.34	0.52	3.22	10.78	75.0948	0.5525519999999984	0.5100479999999985	11.290047999999999	161.479648	0.0
14	74	0.23	0.34	0.8	3.22	10.78	75.0948	0.8500799999999975	0.21251999999999938	10.992519999999999	161.18212	0.0
14	74	0.23	0.34	0.05	3.22	10.78	75.0948	0.053129999999999844	1.009469999999997	11.789469999999996	161.97907	0.0
14	74	0.23	0.34	0.49	3.22	10.78	75.0948	0.5206739999999984	0.5419259999999985	11.321925999999998	161.511526	0.0
14	74	0.23	0.34	0.0	3.22	10.78	75.0948	0.0	1.0625999999999969	11.842599999999996	162.03220000000002	0.0
14	74	0.23	0.34	0.99	3.22	10.78	75.0948	1.0519739999999969	0.010626000000000024	10.790626	160.98022600000002	0.0
14	74	0.23	0.34	0.85	3.22	10.78	75.0948	0.9032099999999973	0.1593899999999996	10.93939	161.12899000000002	0.0
14	74	0.23	0.34	0.4	3.22	10.78	75.0948	0.42503999999999875	0.6375599999999981	11.417559999999998	161.60716000000002	0.0
14	74	0.23	0.79	0.24	3.22	10.78	76.5438	0.08114399999999948	0.25695599999999835	11.036955999999998	164.124556	0.0
14	74	0.23	0.79	0.07	3.22	10.78	76.5438	0.02366699999999985	0.314432999999998	11.094432999999997	164.18203300000002	0.0
14	74	0.23	0.79	0.09	3.22	10.78	76.5438	0.030428999999999803	0.30767099999999803	11.087670999999997	164.175271	0.0
14	74	0.23	0.79	0.22	3.22	10.78	76.5438	0.07438199999999953	0.26371799999999834	11.043717999999998	164.13131800000002	0.0
14	74	0.23	0.79	0.62	3.22	10.78	76.5438	0.20962199999999867	0.12847799999999918	10.908477999999999	163.996078	0.0
14	74	0.23	0.79	0.26	3.22	10.78	76.5438	0.08790599999999944	0.2501939999999984	11.030193999999998	164.117794	0.0
14	74	0.23	0.79	0.4	3.22	10.78	76.5438	0.13523999999999914	0.2028599999999987	10.982859999999999	164.07046	0.0
14	74	0.23	0.79	0.96	3.22	10.78	76.5438	0.3245759999999979	0.013523999999999925	10.793524	163.881124	0.0
14	74	0.23	0.79	0.94	3.22	10.78	76.5438	0.31781399999999793	0.020285999999999915	10.800286	163.887886	0.0
14	74	0.23	0.79	0.04	3.22	10.78	76.5438	0.013523999999999915	0.3245759999999979	11.104575999999998	164.19217600000002	0.0
14	74	0.23	0.0	0.63	3.22	10.78	74.0	1.0143	0.5957000000000001	11.3757	159.3757	0.0
14	74	0.23	0.0	0.28	3.22	10.78	74.0	0.4508000000000001	1.1592	11.9392	159.9392	0.0
14	74	0.23	0.0	0.48	3.22	10.78	74.0	0.7728	0.8372	11.617199999999999	159.6172	0.0
14	74	0.23	0.0	0.65	3.22	10.78	74.0	1.0465000000000002	0.5634999999999999	11.343499999999999	159.3435	0.0
14	74	0.23	0.0	0.64	3.22	10.78	74.0	1.0304	0.5796000000000001	11.3596	159.3596	0.0
14	74	0.23	0.0	0.89	3.22	10.78	74.0	1.4329	0.17710000000000004	10.957099999999999	158.9571	0.0
14	74	0.23	0.0	0.27	3.22	10.78	74.0	0.43470000000000003	1.1753	11.9553	159.9553	0.0
14	74	0.23	0.0	0.16	3.22	10.78	74.0	0.2576	1.3524	12.132399999999999	160.1324	0.0
14	74	0.23	0.0	0.38	3.22	10.78	74.0	0.6118	0.9982000000000001	11.7782	159.7782	0.0
14	74	0.23	0.0	0.88	3.22	10.78	74.0	1.4168	0.19320000000000004	10.973199999999999	158.9732	0.0
14	74	0.23	0.46	0.7	3.22	10.78	75.4812	0.6085799999999996	0.26081999999999994	11.04082	162.00322	0.0
14	74	0.23	0.46	0.13	3.22	10.78	75.4812	0.11302199999999994	0.7563779999999996	11.536378	162.49877800000002	0.0
14	74	0.23	0.46	0.26	3.22	10.78	75.4812	0.22604399999999988	0.6433559999999996	11.423355999999998	162.38575600000001	0.0
14	74	0.23	0.46	0.52	3.22	10.78	75.4812	0.45208799999999977	0.41731199999999974	11.197311999999998	162.159712	0.0
14	74	0.23	0.46	0.27	3.22	10.78	75.4812	0.2347379999999999	0.6346619999999996	11.414662	162.377062	0.0
14	74	0.23	0.46	0.76	3.22	10.78	75.4812	0.6607439999999997	0.20865599999999984	10.988655999999999	161.951056	0.0
14	74	0.23	0.46	0.97	3.22	10.78	75.4812	0.8433179999999995	0.02608200000000005	10.806082	161.768482	0.0
14	74	0.23	0.46	0.71	3.22	10.78	75.4812	0.6172739999999997	0.25212599999999985	11.032126	161.994526	0.0
14	74	0.23	0.46	0.78	3.22	10.78	75.4812	0.6781319999999996	0.19126799999999988	10.971267999999998	161.933668	0.0
14	74	0.23	0.46	0.68	3.22	10.78	75.4812	0.5911919999999997	0.2782079999999998	11.058207999999999	162.020608	0.0
14	74	0.23	0.13	0.53	3.22	10.78	74.4186	0.7423710000000007	0.6583290000000005	11.438329	160.275529	0.0
14	74	0.23	0.13	0.01	3.22	10.78	74.4186	0.014007000000000012	1.386693000000001	12.166693	161.003893	0.0
14	74	0.23	0.13	0.72	3.22	10.78	74.4186	1.0085040000000007	0.39219600000000043	11.172196	160.00939599999998	0.0
14	74	0.23	0.13	0.48	3.22	10.78	74.4186	0.6723360000000005	0.7283640000000007	11.508364	160.345564	0.0
14	74	0.23	0.13	0.07	3.22	10.78	74.4186	0.0980490000000001	1.3026510000000011	12.082651	160.919851	0.0
14	74	0.23	0.13	0.98	3.22	10.78	74.4186	1.3726860000000012	0.028013999999999983	10.808014	159.645214	0.0
14	74	0.23	0.13	0.55	3.22	10.78	74.4186	0.7703850000000007	0.6303150000000005	11.410315	160.247515	0.0
14	74	0.23	0.13	0.54	3.22	10.78	74.4186	0.7563780000000007	0.6443220000000005	11.424322	160.26152199999999	0.0
14	74	0.23	0.13	0.57	3.22	10.78	74.4186	0.7983990000000006	0.6023010000000005	11.382301	160.219501	0.0
14	74	0.23	0.13	0.05	3.22	10.78	74.4186	0.07003500000000006	1.330665000000001	12.110665000000001	160.947865	0.0
14	74	0.23	0.22	0.85	3.22	10.78	74.7084	1.0674300000000012	0.18837000000000015	10.96837	160.38517	0.0
14	74	0.23	0.22	0.81	3.22	10.78	74.7084	1.0171980000000012	0.2386020000000002	11.018602	160.43540199999998	0.0
14	74	0.23	0.22	0.79	3.22	10.78	74.7084	0.9920820000000011	0.26371800000000023	11.043718	160.460518	0.0
14	74	0.23	0.22	0.13	3.22	10.78	74.7084	0.16325400000000018	1.0925460000000011	11.872546	161.289346	0.0
14	74	0.23	0.22	0.72	3.22	10.78	74.7084	0.904176000000001	0.3516240000000004	11.131624	160.54842399999998	0.0
14	74	0.23	0.22	0.24	3.22	10.78	74.7084	0.3013920000000003	0.954408000000001	11.734408	161.151208	0.0
14	74	0.23	0.22	0.39	3.22	10.78	74.7084	0.48976200000000053	0.7660380000000009	11.546038	160.962838	0.0
14	74	0.23	0.22	0.31	3.22	10.78	74.7084	0.3892980000000004	0.866502000000001	11.646502	161.063302	0.0
14	74	0.23	0.22	0.3	3.22	10.78	74.7084	0.3767400000000004	0.879060000000001	11.65906	161.07586	0.0
14	74	0.23	0.22	1.0	3.22	10.78	74.7084	1.2558000000000014	0.0	10.78	160.1968	0.0
14	74	0.23	0.05	0.54	3.22	10.78	74.161	0.8259299999999997	0.7035699999999997	11.483569999999999	159.80557	0.0
14	74	0.23	0.05	0.77	3.22	10.78	74.161	1.1777149999999996	0.3517849999999998	11.131784999999999	159.453785	0.0
14	74	0.23	0.05	0.4	3.22	10.78	74.161	0.6117999999999998	0.9176999999999996	11.6977	160.0197	0.0
14	74	0.23	0.05	0.01	3.22	10.78	74.161	0.015294999999999994	1.5142049999999994	12.294204999999998	160.616205	0.0
14	74	0.23	0.05	0.33	3.22	10.78	74.161	0.5047349999999998	1.0247649999999995	11.804765	160.126765	-4.440892098500626e-16
14	74	0.23	0.05	0.58	3.22	10.78	74.161	0.8871099999999996	0.6423899999999998	11.42239	159.74439	0.0
14	74	0.23	0.05	0.21	3.22	10.78	74.161	0.32119499999999984	1.2083049999999995	11.988304999999999	160.310305	0.0
14	74	0.23	0.05	0.62	3.22	10.78	74.161	0.9482899999999996	0.5812099999999998	11.36121	159.68321	0.0
14	74	0.23	0.05	0.27	3.22	10.78	74.161	0.41296499999999986	1.1165349999999996	11.896534999999998	160.218535	0.0
14	74	0.23	0.05	0.69	3.22	10.78	74.161	1.0553549999999996	0.4741449999999998	11.254145	159.576145	0.0
14	74	1.0	0.05	0.66	14.0	0.0	74.7	4.388999999999999	2.2609999999999992	2.2609999999999992	151.661	0.0
14	74	1.0	0.05	0.24	14.0	0.0	74.7	1.5959999999999996	5.0539999999999985	5.0539999999999985	154.454	0.0
14	74	1.0	0.05	0.94	14.0	0.0	74.7	6.250999999999999	0.399	0.399	149.799	0.0
14	74	1.0	0.05	0.53	14.0	0.0	74.7	3.5244999999999993	3.1254999999999993	3.1254999999999993	152.5255	0.0
14	74	1.0	0.05	0.29	14.0	0.0	74.7	1.9284999999999994	4.721499999999999	4.721499999999999	154.1215	0.0
14	74	1.0	0.05	0.32	14.0	0.0	74.7	2.1279999999999997	4.5219999999999985	4.5219999999999985	153.922	0.0
14	74	1.0	0.05	0.87	14.0	0.0	74.7	5.785499999999999	0.8644999999999996	0.8644999999999996	150.2645	0.0
14	74	1.0	0.05	0.6	14.0	0.0	74.7	3.989999999999999	2.6599999999999997	2.6599999999999997	152.06	0.0
14	74	1.0	0.05	0.8	14.0	0.0	74.7	5.319999999999999	1.3299999999999992	1.3299999999999992	150.73000000000002	0.0
14	74	1.0	0.05	0.35	14.0	0.0	74.7	2.3274999999999992	4.3225	4.3225	153.7225	0.0
14	74	1.0	0.84	0.2	14.0	0.0	85.76	0.2239999999999995	0.8959999999999979	0.8959999999999979	172.416	0.0
14	74	1.0	0.84	0.28	14.0	0.0	85.76	0.3135999999999993	0.8063999999999981	0.8063999999999981	172.3264	0.0
14	74	1.0	0.84	0.12	14.0	0.0	85.76	0.1343999999999997	0.9855999999999978	0.9855999999999978	172.50560000000002	0.0
14	74	1.0	0.84	0.3	14.0	0.0	85.76	0.33599999999999924	0.7839999999999983	0.7839999999999983	172.304	0.0
14	74	1.0	0.84	0.86	14.0	0.0	85.76	0.9631999999999978	0.1567999999999996	0.1567999999999996	171.67680000000001	0.0
14	74	1.0	0.84	0.52	14.0	0.0	85.76	0.5823999999999987	0.5375999999999987	0.5375999999999987	172.0576	0.0
14	74	1.0	0.84	0.95	14.0	0.0	85.76	1.0639999999999976	0.05599999999999983	0.05599999999999983	171.57600000000002	0.0
14	74	1.0	0.84	0.59	14.0	0.0	85.76	0.6607999999999985	0.45919999999999894	0.45919999999999894	171.97920000000002	0.0
14	74	1.0	0.84	0.65	14.0	0.0	85.76	0.7279999999999983	0.3919999999999991	0.3919999999999991	171.912	0.0
14	74	1.0	0.84	0.27	14.0	0.0	85.76	0.30239999999999934	0.8175999999999981	0.8175999999999981	172.3376	0.0
14	74	1.0	0.89	0.58	14.0	0.0	86.46000000000001	0.44659999999999767	0.32339999999999836	0.32339999999999836	173.2434	0.0
14	74	1.0	0.89	0.16	14.0	0.0	86.46000000000001	0.12319999999999937	0.6467999999999967	0.6467999999999967	173.5668	0.0
14	74	1.0	0.89	0.5	14.0	0.0	86.46000000000001	0.384999999999998	0.384999999999998	0.384999999999998	173.305	0.0
14	74	1.0	0.89	0.46	14.0	0.0	86.46000000000001	0.3541999999999982	0.41579999999999784	0.41579999999999784	173.3358	0.0
14	74	1.0	0.89	0.63	14.0	0.0	86.46000000000001	0.4850999999999975	0.28489999999999854	0.28489999999999854	173.2049	0.0
14	74	1.0	0.89	0.11	14.0	0.0	86.46000000000001	0.08469999999999957	0.6852999999999965	0.6852999999999965	173.6053	0.0
14	74	1.0	0.89	0.05	14.0	0.0	86.46000000000001	0.038499999999999805	0.7314999999999963	0.7314999999999963	173.6515	0.0
14	74	1.0	0.89	0.77	14.0	0.0	86.46000000000001	0.592899999999997	0.17709999999999904	0.17709999999999904	173.0971	0.0
14	74	1.0	0.89	0.54	14.0	0.0	86.46000000000001	0.4157999999999979	0.3541999999999981	0.3541999999999981	173.2742	0.0
14	74	1.0	0.89	0.51	14.0	0.0	86.46000000000001	0.392699999999998	0.377299999999998	0.377299999999998	173.2973	0.0
14	74	1.0	0.94	0.9	14.0	0.0	87.16	0.37800000000000156	0.04200000000000015	0.04200000000000015	174.362	0.0
14	74	1.0	0.94	0.41	14.0	0.0	87.16	0.17220000000000069	0.24780000000000102	0.24780000000000102	174.5678	0.0
14	74	1.0	0.94	0.82	14.0	0.0	87.16	0.34440000000000137	0.07560000000000033	0.07560000000000033	174.3956	0.0
14	74	1.0	0.94	0.6	14.0	0.0	87.16	0.252000000000001	0.1680000000000007	0.1680000000000007	174.488	0.0
14	74	1.0	0.94	0.63	14.0	0.0	87.16	0.26460000000000106	0.15540000000000065	0.15540000000000065	174.4754	0.0
14	74	1.0	0.94	0.01	14.0	0.0	87.16	0.004200000000000017	0.41580000000000167	0.41580000000000167	174.73579999999998	0.0
14	74	1.0	0.94	0.0	14.0	0.0	87.16	0.0	0.4200000000000017	0.4200000000000017	174.74	0.0
14	74	1.0	0.94	0.83	14.0	0.0	87.16	0.3486000000000014	0.0714000000000003	0.0714000000000003	174.3914	0.0
14	74	1.0	0.94	0.99	14.0	0.0	87.16	0.41580000000000167	0.004200000000000037	0.004200000000000037	174.3242	0.0
14	74	1.0	0.94	0.71	14.0	0.0	87.16	0.2982000000000012	0.12180000000000052	0.12180000000000052	174.4418	0.0
14	74	1.0	0.47	0.1	14.0	0.0	80.58	0.3710000000000001	3.339000000000001	3.339000000000001	164.499	0.0
14	74	1.0	0.47	0.45	14.0	0.0	80.58	1.6695000000000004	2.0405000000000006	2.0405000000000006	163.2005	0.0
14	74	1.0	0.47	0.63	14.0	0.0	80.58	2.3373000000000004	1.3727000000000005	1.3727000000000005	162.5327	0.0
14	74	1.0	0.47	0.65	14.0	0.0	80.58	2.4115000000000006	1.2985000000000002	1.2985000000000002	162.4585	0.0
14	74	1.0	0.47	0.0	14.0	0.0	80.58	0.0	3.710000000000001	3.710000000000001	164.87	0.0
14	74	1.0	0.47	0.85	14.0	0.0	80.58	3.1535000000000006	0.5565000000000002	0.5565000000000002	161.7165	0.0
14	74	1.0	0.47	0.29	14.0	0.0	80.58	1.0759	2.634100000000001	2.634100000000001	163.7941	0.0
14	74	1.0	0.47	0.94	14.0	0.0	80.58	3.4874000000000005	0.22260000000000035	0.22260000000000035	161.3826	0.0
14	74	1.0	0.47	0.54	14.0	0.0	80.58	2.0034000000000005	1.7066000000000003	1.7066000000000003	162.8666	0.0
14	74	1.0	0.47	0.12	14.0	0.0	80.58	0.4452000000000001	3.2648000000000006	3.2648000000000006	164.4248	0.0
14	74	1.0	0.78	0.71	14.0	0.0	84.92	1.0933999999999993	0.4465999999999999	0.4465999999999999	170.2866	0.0
14	74	1.0	0.78	0.97	14.0	0.0	84.92	1.4937999999999991	0.04620000000000002	0.04620000000000002	169.8862	0.0
14	74	1.0	0.78	0.09	14.0	0.0	84.92	0.13859999999999992	1.4013999999999993	1.4013999999999993	171.2414	0.0
14	74	1.0	0.78	1.0	14.0	0.0	84.92	1.5399999999999991	0.0	0.0	169.84	0.0
14	74	1.0	0.78	0.7	14.0	0.0	84.92	1.0779999999999994	0.46199999999999974	0.46199999999999974	170.302	0.0
14	74	1.0	0.78	0.38	14.0	0.0	84.92	0.5851999999999997	0.9547999999999994	0.9547999999999994	170.7948	0.0
14	74	1.0	0.78	0.15	14.0	0.0	84.92	0.23099999999999987	1.3089999999999993	1.3089999999999993	171.149	0.0
14	74	1.0	0.78	0.89	14.0	0.0	84.92	1.3705999999999992	0.1694	0.1694	170.0094	0.0
14	74	1.0	0.78	0.33	14.0	0.0	84.92	0.5081999999999998	1.0317999999999994	1.0317999999999994	170.8718	0.0
14	74	1.0	0.78	0.59	14.0	0.0	84.92	0.9085999999999994	0.6313999999999997	0.6313999999999997	170.47140000000002	0.0
14	74	1.0	0.87	0.37	14.0	0.0	86.18	0.3366999999999987	0.5732999999999979	0.5732999999999979	172.9333	0.0
14	74	1.0	0.87	0.36	14.0	0.0	86.18	0.3275999999999988	0.5823999999999978	0.5823999999999978	172.94240000000002	0.0
14	74	1.0	0.87	0.74	14.0	0.0	86.18	0.6733999999999974	0.23659999999999914	0.23659999999999914	172.59660000000002	0.0
14	74	1.0	0.87	0.26	14.0	0.0	86.18	0.23659999999999912	0.6733999999999974	0.6733999999999974	173.0334	0.0
14	74	1.0	0.87	0.82	14.0	0.0	86.18	0.7461999999999972	0.1637999999999994	0.1637999999999994	172.52380000000002	0.0
14	74	1.0	0.87	0.38	14.0	0.0	86.18	0.3457999999999987	0.5641999999999978	0.5641999999999978	172.9242	0.0
14	74	1.0	0.87	0.48	14.0	0.0	86.18	0.43679999999999836	0.47319999999999823	0.47319999999999823	172.8332	0.0
14	74	1.0	0.87	0.9	14.0	0.0	86.18	0.818999999999997	0.09099999999999964	0.09099999999999964	172.45100000000002	0.0
14	74	1.0	0.87	0.57	14.0	0.0	86.18	0.518699999999998	0.39129999999999854	0.39129999999999854	172.75130000000001	0.0
14	74	1.0	0.87	0.84	14.0	0.0	86.18	0.7643999999999971	0.1455999999999995	0.1455999999999995	172.50560000000002	0.0
14	74	1.0	0.71	0.08	14.0	0.0	83.94	0.1624000000000001	1.867600000000001	1.867600000000001	169.7476	0.0
14	74	1.0	0.71	0.27	14.0	0.0	83.94	0.5481000000000004	1.4819000000000009	1.4819000000000009	169.3619	0.0
14	74	1.0	0.71	0.71	14.0	0.0	83.94	1.4413000000000007	0.5887000000000004	0.5887000000000004	168.46869999999998	0.0
14	74	1.0	0.71	0.38	14.0	0.0	83.94	0.7714000000000004	1.2586000000000008	1.2586000000000008	169.1386	0.0
14	74	1.0	0.71	0.61	14.0	0.0	83.94	1.2383000000000006	0.7917000000000005	0.7917000000000005	168.6717	0.0
14	74	1.0	0.71	0.48	14.0	0.0	83.94	0.9744000000000005	1.0556000000000005	1.0556000000000005	168.9356	0.0
14	74	1.0	0.71	0.97	14.0	0.0	83.94	1.969100000000001	0.060900000000000176	0.060900000000000176	167.9409	0.0
14	74	1.0	0.71	0.89	14.0	0.0	83.94	1.806700000000001	0.22330000000000005	0.22330000000000005	168.1033	0.0
14	74	1.0	0.71	0.26	14.0	0.0	83.94	0.5278000000000003	1.5022000000000009	1.5022000000000009	169.38219999999998	0.0
14	74	1.0	0.71	0.46	14.0	0.0	83.94	0.9338000000000005	1.0962000000000005	1.0962000000000005	168.9762	0.0
14	74	1.0	0.57	0.76	14.0	0.0	81.98	2.2875999999999985	0.7223999999999995	0.7223999999999995	164.6824	0.0
14	74	1.0	0.57	0.0	14.0	0.0	81.98	0.0	3.009999999999998	3.009999999999998	166.97	0.0
14	74	1.0	0.57	0.7	14.0	0.0	81.98	2.1069999999999984	0.9029999999999996	0.9029999999999996	164.863	0.0
14	74	1.0	0.57	0.58	14.0	0.0	81.98	1.7457999999999987	1.2641999999999993	1.2641999999999993	165.2242	0.0
14	74	1.0	0.57	0.47	14.0	0.0	81.98	1.414699999999999	1.595299999999999	1.595299999999999	165.55530000000002	0.0
14	74	1.0	0.57	0.42	14.0	0.0	81.98	1.264199999999999	1.745799999999999	1.745799999999999	165.7058	0.0
14	74	1.0	0.57	0.9	14.0	0.0	81.98	2.7089999999999983	0.3009999999999997	0.3009999999999997	164.261	0.0
14	74	1.0	0.57	0.78	14.0	0.0	81.98	2.3477999999999986	0.6621999999999995	0.6621999999999995	164.62220000000002	0.0
14	74	1.0	0.57	0.73	14.0	0.0	81.98	2.1972999999999985	0.8126999999999995	0.8126999999999995	164.77270000000001	0.0
14	74	1.0	0.57	0.91	14.0	0.0	81.98	2.7390999999999983	0.2708999999999997	0.2708999999999997	164.23090000000002	0.0
14	74	1.0	0.5	0.62	14.0	0.0	81.0	2.17	1.33	1.33	163.33	0.0
14	74	1.0	0.5	0.45	14.0	0.0	81.0	1.575	1.925	1.925	163.925	0.0
14	74	1.0	0.5	0.58	14.0	0.0	81.0	2.03	1.4700000000000002	1.4700000000000002	163.47	0.0
14	74	1.0	0.5	0.94	14.0	0.0	81.0	3.29	0.20999999999999996	0.20999999999999996	162.21	0.0
14	74	1.0	0.5	0.18	14.0	0.0	81.0	0.63	2.87	2.87	164.87	0.0
14	74	1.0	0.5	0.86	14.0	0.0	81.0	3.01	0.4900000000000002	0.4900000000000002	162.49	0.0
14	74	1.0	0.5	0.54	14.0	0.0	81.0	1.8900000000000001	1.6099999999999999	1.6099999999999999	163.61	0.0
14	74	1.0	0.5	0.75	14.0	0.0	81.0	2.625	0.875	0.875	162.875	0.0
14	74	1.0	0.5	0.37	14.0	0.0	81.0	1.295	2.205	2.205	164.205	0.0
14	74	1.0	0.5	0.0	14.0	0.0	81.0	0.0	3.5	3.5	165.5	0.0
14	74	0.72	0.09	0.41	10.08	3.92	74.9072	1.8804239999999992	2.7059759999999993	6.625976	156.44037600000001	0.0
14	74	0.72	0.09	0.37	10.08	3.92	74.9072	1.6969679999999994	2.8894319999999993	6.809431999999999	156.623832	0.0
14	74	0.72	0.09	0.07	10.08	3.92	74.9072	0.32104799999999994	4.265351999999998	8.185351999999998	157.999752	0.0
14	74	0.72	0.09	0.02	10.08	3.92	74.9072	0.09172799999999998	4.494671999999999	8.414672	158.229072	0.0
14	74	0.72	0.09	0.44	10.08	3.92	74.9072	2.0180159999999994	2.568383999999999	6.488383999999999	156.302784	0.0
14	74	0.72	0.09	0.58	10.08	3.92	74.9072	2.660111999999999	1.9262879999999996	5.8462879999999995	155.660688	0.0
14	74	0.72	0.09	0.25	10.08	3.92	74.9072	1.1465999999999996	3.439799999999999	7.359799999999999	157.1742	0.0
14	74	0.72	0.09	0.29	10.08	3.92	74.9072	1.3300559999999995	3.256343999999999	7.1763439999999985	156.990744	0.0
14	74	0.72	0.09	0.09	10.08	3.92	74.9072	0.41277599999999987	4.1736239999999984	8.093623999999998	157.908024	0.0
14	74	0.72	0.09	0.39	10.08	3.92	74.9072	1.7886959999999994	2.797703999999999	6.7177039999999995	156.532104	0.0
14	74	0.72	0.04	0.18	10.08	3.92	74.4032	0.8709120000000001	3.967488000000001	7.887488000000001	156.693888	0.0
14	74	0.72	0.04	0.07	10.08	3.92	74.4032	0.3386880000000001	4.499712000000001	8.419712	157.226112	0.0
14	74	0.72	0.04	0.91	10.08	3.92	74.4032	4.402944000000001	0.4354560000000003	4.355456	153.161856	0.0
14	74	0.72	0.04	0.04	10.08	3.92	74.4032	0.19353600000000004	4.644864000000001	8.564864	157.371264	0.0
14	74	0.72	0.04	0.25	10.08	3.92	74.4032	1.2096000000000002	3.628800000000001	7.548800000000001	156.3552	0.0
14	74	0.72	0.04	0.65	10.08	3.92	74.4032	3.1449600000000006	1.6934400000000003	5.613440000000001	154.41984	0.0
14	74	0.72	0.04	0.16	10.08	3.92	74.4032	0.7741440000000002	4.064256	7.984256	156.79065599999998	-1.7763568394002505e-15
14	74	0.72	0.04	0.34	10.08	3.92	74.4032	1.6450560000000005	3.1933440000000006	7.1133440000000006	155.919744	0.0
14	74	0.72	0.04	0.22	10.08	3.92	74.4032	1.0644480000000003	3.7739520000000004	7.693952	156.500352	0.0
14	74	0.72	0.04	0.56	10.08	3.92	74.4032	2.709504000000001	2.128896	6.048896	154.855296	0.0
14	74	0.72	0.98	0.87	10.08	3.92	83.8784	0.08769600000000038	0.01310400000000006	3.933104	171.689904	0.0
14	74	0.72	0.98	0.92	10.08	3.92	83.8784	0.09273600000000042	0.00806400000000003	3.928064	171.684864	0.0
14	74	0.72	0.98	0.91	10.08	3.92	83.8784	0.0917280000000004	0.009072000000000038	3.929072	171.685872	0.0
14	74	0.72	0.98	0.11	10.08	3.92	83.8784	0.01108800000000005	0.0897120000000004	4.009712	171.766512	0.0
14	74	0.72	0.98	0.02	10.08	3.92	83.8784	0.002016000000000009	0.09878400000000044	4.018784	171.775584	0.0
14	74	0.72	0.98	0.94	10.08	3.92	83.8784	0.09475200000000042	0.006048000000000026	3.9260479999999998	171.682848	0.0
14	74	0.72	0.98	0.69	10.08	3.92	83.8784	0.06955200000000031	0.031248000000000137	3.951248	171.708048	0.0
14	74	0.72	0.98	0.61	10.08	3.92	83.8784	0.06148800000000027	0.03931200000000017	3.959312	171.716112	0.0
14	74	0.72	0.98	0.31	10.08	3.92	83.8784	0.031248000000000137	0.06955200000000031	3.989552	171.746352	0.0
14	74	0.72	0.98	0.63	10.08	3.92	83.8784	0.06350400000000028	0.03729600000000016	3.957296	171.714096	0.0
14	74	0.72	0.86	0.57	10.08	3.92	82.6688	0.4021919999999987	0.30340799999999907	4.223407999999999	169.56100800000002	0.0
14	74	0.72	0.86	0.94	10.08	3.92	82.6688	0.6632639999999979	0.04233599999999993	3.9623359999999996	169.299936	0.0
14	74	0.72	0.86	0.09	10.08	3.92	82.6688	0.0635039999999998	0.642095999999998	4.562095999999998	169.899696	0.0
14	74	0.72	0.86	0.34	10.08	3.92	82.6688	0.23990399999999926	0.46569599999999856	4.3856959999999985	169.723296	0.0
14	74	0.72	0.86	0.86	10.08	3.92	82.6688	0.6068159999999981	0.09878399999999965	4.018783999999999	169.35638400000002	0.0
14	74	0.72	0.86	0.22	10.08	3.92	82.6688	0.1552319999999995	0.5503679999999983	4.470367999999998	169.80796800000002	0.0
14	74	0.72	0.86	0.87	10.08	3.92	82.6688	0.6138719999999981	0.0917279999999997	4.011728	169.349328	0.0
14	74	0.72	0.86	0.14	10.08	3.92	82.6688	0.0987839999999997	0.606815999999998	4.526815999999998	169.864416	0.0
14	74	0.72	0.86	0.26	10.08	3.92	82.6688	0.18345599999999943	0.5221439999999984	4.442143999999998	169.779744	0.0
14	74	0.72	0.86	0.85	10.08	3.92	82.6688	0.5997599999999981	0.10583999999999971	4.02584	169.36344	0.0
14	74	0.72	0.91	0.18	10.08	3.92	83.1728	0.08164800000000044	0.371952000000002	4.291952000000002	170.637552	0.0
14	74	0.72	0.91	0.92	10.08	3.92	83.1728	0.4173120000000023	0.03628800000000015	3.9562880000000002	170.301888	0.0
14	74	0.72	0.91	0.7	10.08	3.92	83.1728	0.3175200000000017	0.13608000000000076	4.056080000000001	170.40168	0.0
14	74	0.72	0.91	0.26	10.08	3.92	83.1728	0.11793600000000064	0.3356640000000018	4.255664000000002	170.601264	0.0
14	74	0.72	0.91	0.4	10.08	3.92	83.1728	0.181440000000001	0.27216000000000146	4.192160000000001	170.53776	0.0
14	74	0.72	0.91	0.72	10.08	3.92	83.1728	0.32659200000000177	0.12700800000000068	4.047008000000001	170.392608	0.0
14	74	0.72	0.91	0.08	10.08	3.92	83.1728	0.036288000000000195	0.41731200000000224	4.3373120000000025	170.682912	0.0
14	74	0.72	0.91	0.3	10.08	3.92	83.1728	0.13608000000000073	0.3175200000000017	4.237520000000002	170.58311999999998	0.0
14	74	0.72	0.91	0.09	10.08	3.92	83.1728	0.04082400000000022	0.41277600000000225	4.332776000000003	170.678376	0.0
14	74	0.72	0.91	0.96	10.08	3.92	83.1728	0.43545600000000234	0.018144000000000104	3.938144	170.28374399999998	0.0
14	74	0.72	0.22	0.94	10.08	3.92	76.2176	3.6953279999999977	0.23587200000000008	4.1558720000000005	156.591072	0.0
14	74	0.72	0.22	0.47	10.08	3.92	76.2176	1.8476639999999989	2.0835359999999987	6.003535999999999	158.438736	0.0
14	74	0.72	0.22	0.97	10.08	3.92	76.2176	3.813263999999998	0.11793599999999982	4.037936	156.473136	0.0
14	74	0.72	0.22	0.39	10.08	3.92	76.2176	1.5331679999999992	2.398031999999999	6.318031999999999	158.753232	0.0
14	74	0.72	0.22	0.71	10.08	3.92	76.2176	2.7911519999999985	1.1400479999999993	5.060047999999999	157.495248	0.0
14	74	0.72	0.22	0.56	10.08	3.92	76.2176	2.201471999999999	1.7297279999999988	5.649727999999999	158.08492800000002	0.0
14	74	0.72	0.22	0.31	10.08	3.92	76.2176	1.2186719999999993	2.7125279999999985	6.632527999999999	159.06772800000002	0.0
14	74	0.72	0.22	0.67	10.08	3.92	76.2176	2.6339039999999985	1.2972959999999993	5.217295999999999	157.652496	0.0
14	74	0.72	0.22	0.43	10.08	3.92	76.2176	1.690415999999999	2.2407839999999988	6.160783999999999	158.59598400000002	0.0
14	74	0.72	0.22	0.65	10.08	3.92	76.2176	2.5552799999999984	1.3759199999999994	5.295919999999999	157.73112	0.0
14	74	0.72	0.43	0.2	10.08	3.92	78.3344	0.5745599999999998	2.298239999999999	6.218239999999999	162.88704	0.0
14	74	0.72	0.43	0.9	10.08	3.92	78.3344	2.585519999999999	0.28728	4.20728	160.87608	0.0
14	74	0.72	0.43	0.49	10.08	3.92	78.3344	1.4076719999999994	1.4651279999999995	5.385128	162.053928	0.0
14	74	0.72	0.43	0.8	10.08	3.92	78.3344	2.2982399999999994	0.5745599999999995	4.49456	161.16336	0.0
14	74	0.72	0.43	0.52	10.08	3.92	78.3344	1.4938559999999994	1.3789439999999995	5.298944	161.967744	0.0
14	74	0.72	0.43	0.62	10.08	3.92	78.3344	1.7811359999999994	1.0916639999999995	5.011664	161.680464	0.0
14	74	0.72	0.43	0.41	10.08	3.92	78.3344	1.1778479999999996	1.6949519999999993	5.614951999999999	162.283752	0.0
14	74	0.72	0.43	0.66	10.08	3.92	78.3344	1.8960479999999993	0.9767519999999996	4.896751999999999	161.565552	0.0
14	74	0.72	0.43	0.03	10.08	3.92	78.3344	0.08618399999999997	2.786615999999999	6.706615999999999	163.375416	0.0
14	74	0.72	0.43	0.55	10.08	3.92	78.3344	1.5800399999999994	1.2927599999999995	5.212759999999999	161.88156	0.0
14	74	0.72	0.56	0.23	10.08	3.92	79.6448	0.5100479999999996	1.7075519999999986	5.627551999999999	164.91715200000002	0.0
14	74	0.72	0.56	0.55	10.08	3.92	79.6448	1.2196799999999992	0.997919999999999	4.917919999999999	164.20752000000002	0.0
14	74	0.72	0.56	0.14	10.08	3.92	79.6448	0.3104639999999998	1.9071359999999984	5.8271359999999985	165.116736	0.0
14	74	0.72	0.56	0.72	10.08	3.92	79.6448	1.5966719999999988	0.6209279999999995	4.540927999999999	163.83052800000002	0.0
14	74	0.72	0.56	0.7	10.08	3.92	79.6448	1.5523199999999986	0.6652799999999996	4.585279999999999	163.87488000000002	0.0
14	74	0.72	0.56	0.09	10.08	3.92	79.6448	0.19958399999999984	2.0180159999999985	5.938015999999998	165.227616	0.0
14	74	0.72	0.56	0.88	10.08	3.92	79.6448	1.9514879999999986	0.2661119999999997	4.186112	163.47571200000002	0.0
14	74	0.72	0.56	0.35	10.08	3.92	79.6448	0.7761599999999993	1.441439999999999	5.361439999999999	164.65104	0.0
14	74	0.72	0.56	0.75	10.08	3.92	79.6448	1.6631999999999987	0.5543999999999996	4.474399999999999	163.764	0.0
14	74	0.72	0.56	0.18	10.08	3.92	79.6448	0.3991679999999997	1.8184319999999985	5.738431999999999	165.028032	0.0
14	74	0.72	0.17	0.73	10.08	3.92	75.7136	3.0537360000000002	1.129464	5.049464	156.476664	0.0
14	74	0.72	0.17	0.98	10.08	3.92	75.7136	4.0995360000000005	0.08366399999999974	4.003664	155.43086399999999	0.0
14	74	0.72	0.17	0.95	10.08	3.92	75.7136	3.97404	0.20916000000000023	4.129160000000001	155.55636	0.0
14	74	0.72	0.17	0.71	10.08	3.92	75.7136	2.970072	1.2131280000000002	5.133128	156.560328	0.0
14	74	0.72	0.17	0.02	10.08	3.92	75.7136	0.083664	4.0995360000000005	8.019536	159.446736	0.0
14	74	0.72	0.17	0.07	10.08	3.92	75.7136	0.29282400000000003	3.8903760000000003	7.810376	159.237576	0.0
14	74	0.72	0.17	0.42	10.08	3.92	75.7136	1.756944	2.4262560000000004	6.346256	157.773456	0.0
14	74	0.72	0.17	0.44	10.08	3.92	75.7136	1.840608	2.3425920000000002	6.262592	157.689792	0.0
14	74	0.72	0.17	0.33	10.08	3.92	75.7136	1.3804560000000001	2.802744	6.7227440000000005	158.149944	0.0
14	74	0.72	0.17	0.74	10.08	3.92	75.7136	3.095568	1.0876320000000002	5.007632	156.434832	0.0
14	74	0.72	0.39	0.63	10.08	3.92	77.9312	1.9368719999999988	1.1375279999999992	5.057528	160.919928	0.0
14	74	0.72	0.39	0.17	10.08	3.92	77.9312	0.5226479999999997	2.5517519999999982	6.471751999999999	162.33415200000002	0.0
14	74	0.72	0.39	0.6	10.08	3.92	77.9312	1.8446399999999987	1.2297599999999993	5.149759999999999	161.01216	0.0
14	74	0.72	0.39	0.14	10.08	3.92	77.9312	0.43041599999999974	2.6439839999999983	6.563983999999998	162.426384	0.0
14	74	0.72	0.39	0.89	10.08	3.92	77.9312	2.7362159999999984	0.3381839999999996	4.258184	160.120584	0.0
14	74	0.72	0.39	0.12	10.08	3.92	77.9312	0.36892799999999976	2.705471999999998	6.6254719999999985	162.487872	0.0
14	74	0.72	0.39	0.82	10.08	3.92	77.9312	2.5210079999999984	0.5533919999999997	4.473392	160.335792	0.0
14	74	0.72	0.39	0.76	10.08	3.92	77.9312	2.3365439999999986	0.7378559999999994	4.657855999999999	160.52025600000002	0.0
14	74	0.72	0.39	0.77	10.08	3.92	77.9312	2.3672879999999985	0.7071119999999995	4.6271119999999994	160.48951200000002	0.0
14	74	0.72	0.39	0.45	10.08	3.92	77.9312	1.3834799999999992	1.6909199999999989	5.610919999999998	161.47332	0.0
14	74	0.96	0.79	0.83	13.44	0.5600000000000005	84.6176	1.1712960000000014	0.23990400000000034	0.7999040000000008	170.035104	0.0
14	74	0.96	0.79	0.57	13.44	0.5600000000000005	84.6176	0.804384000000001	0.6068160000000008	1.1668160000000012	170.402016	0.0
14	74	0.96	0.79	0.48	13.44	0.5600000000000005	84.6176	0.6773760000000009	0.7338240000000009	1.2938240000000014	170.529024	0.0
14	74	0.96	0.79	0.75	13.44	0.5600000000000005	84.6176	1.0584000000000013	0.35280000000000045	0.9128000000000009	170.148	0.0
14	74	0.96	0.79	0.66	13.44	0.5600000000000005	84.6176	0.9313920000000012	0.47980800000000057	1.0398080000000012	170.27500799999999	0.0
14	74	0.96	0.79	0.74	13.44	0.5600000000000005	84.6176	1.0442880000000012	0.36691200000000057	0.9269120000000011	170.16211199999998	0.0
14	74	0.96	0.79	0.92	13.44	0.5600000000000005	84.6176	1.2983040000000017	0.11289600000000011	0.6728960000000006	169.908096	0.0
14	74	0.96	0.79	0.34	13.44	0.5600000000000005	84.6176	0.4798080000000006	0.9313920000000011	1.4913920000000016	170.72659199999998	0.0
14	74	0.96	0.79	0.13	13.44	0.5600000000000005	84.6176	0.18345600000000023	1.2277440000000015	1.787744000000002	171.022944	0.0
14	74	0.96	0.79	0.32	13.44	0.5600000000000005	84.6176	0.4515840000000006	0.9596160000000011	1.5196160000000016	170.754816	0.0
14	74	0.96	0.83	0.67	13.44	0.5600000000000005	85.1552	0.7654080000000021	0.3769920000000009	0.9369920000000014	171.247392	0.0
14	74	0.96	0.83	0.32	13.44	0.5600000000000005	85.1552	0.36556800000000095	0.776832000000002	1.3368320000000025	171.647232	0.0
14	74	0.96	0.83	0.92	13.44	0.5600000000000005	85.1552	1.0510080000000028	0.09139200000000014	0.6513920000000006	170.96179199999997	0.0
14	74	0.96	0.83	0.35	13.44	0.5600000000000005	85.1552	0.39984000000000103	0.7425600000000019	1.3025600000000024	171.61296	0.0
14	74	0.96	0.83	0.43	13.44	0.5600000000000005	85.1552	0.4912320000000013	0.6511680000000017	1.2111680000000022	171.521568	0.0
14	74	0.96	0.83	0.47	13.44	0.5600000000000005	85.1552	0.5369280000000014	0.6054720000000016	1.165472000000002	171.47587199999998	0.0
14	74	0.96	0.83	0.93	13.44	0.5600000000000005	85.1552	1.0624320000000027	0.07996800000000026	0.6399680000000008	170.950368	0.0
14	74	0.96	0.83	0.24	13.44	0.5600000000000005	85.1552	0.2741760000000007	0.8682240000000023	1.4282240000000028	171.738624	0.0
14	74	0.96	0.83	0.26	13.44	0.5600000000000005	85.1552	0.2970240000000008	0.8453760000000021	1.4053760000000026	171.71577599999998	0.0
14	74	0.96	0.83	0.04	13.44	0.5600000000000005	85.1552	0.04569600000000012	1.0967040000000028	1.6567040000000033	171.96710399999998	0.0
14	74	0.96	0.47	0.75	13.44	0.5600000000000005	80.3168	2.6712	0.8903999999999996	1.4504000000000001	162.084	0.0
14	74	0.96	0.47	0.38	13.44	0.5600000000000005	80.3168	1.3534079999999997	2.2081919999999995	2.768192	163.401792	0.0
14	74	0.96	0.47	0.13	13.44	0.5600000000000005	80.3168	0.4630079999999999	3.0985919999999996	3.658592	164.292192	0.0
14	74	0.96	0.47	0.45	13.44	0.5600000000000005	80.3168	1.6027199999999997	1.9588799999999997	2.5188800000000002	163.15248	0.0
14	74	0.96	0.47	0.16	13.44	0.5600000000000005	80.3168	0.5698559999999999	2.9917439999999997	3.5517440000000002	164.18534400000001	0.0
14	74	0.96	0.47	0.9	13.44	0.5600000000000005	80.3168	3.2054399999999994	0.35616000000000003	0.9161600000000005	161.54976	0.0
14	74	0.96	0.47	0.56	13.44	0.5600000000000005	80.3168	1.9944959999999998	1.5671039999999996	2.127104	162.760704	0.0
14	74	0.96	0.47	0.85	13.44	0.5600000000000005	80.3168	3.0273599999999994	0.53424	1.0942400000000005	161.72784000000001	0.0
14	74	0.96	0.47	0.77	13.44	0.5600000000000005	80.3168	2.7424319999999995	0.8191679999999999	1.3791680000000004	162.012768	0.0
14	74	0.96	0.47	0.74	13.44	0.5600000000000005	80.3168	2.6355839999999997	0.9260159999999997	1.4860160000000002	162.119616	0.0
14	74	0.96	0.23	0.8	13.44	0.5600000000000005	77.0912	4.13952	1.0348799999999994	1.5948799999999999	155.77728	0.0
14	74	0.96	0.23	0.82	13.44	0.5600000000000005	77.0912	4.243008	0.9313919999999998	1.4913920000000003	155.673792	0.0
14	74	0.96	0.23	0.39	13.44	0.5600000000000005	77.0912	2.018016	3.1563839999999996	3.716384	157.898784	0.0
14	74	0.96	0.23	0.44	13.44	0.5600000000000005	77.0912	2.2767359999999996	2.897664	3.4576640000000003	157.640064	0.0
14	74	0.96	0.23	0.43	13.44	0.5600000000000005	77.0912	2.224992	2.9494079999999996	3.509408	157.691808	0.0
14	74	0.96	0.23	0.99	13.44	0.5600000000000005	77.0912	5.122655999999999	0.051744000000000234	0.6117440000000007	154.794144	0.0
14	74	0.96	0.23	0.69	13.44	0.5600000000000005	77.0912	3.5703359999999993	1.6040640000000002	2.1640640000000007	156.346464	0.0
14	74	0.96	0.23	0.65	13.44	0.5600000000000005	77.0912	3.3633599999999997	1.8110399999999998	2.3710400000000003	156.55344	0.0
14	74	0.96	0.23	0.46	13.44	0.5600000000000005	77.0912	2.3802239999999997	2.7941759999999998	3.3541760000000003	157.536576	0.0
14	74	0.96	0.23	0.9	13.44	0.5600000000000005	77.0912	4.65696	0.5174399999999997	1.0774400000000002	155.25984	0.0
14	74	0.96	0.19	0.35	13.44	0.5600000000000005	76.5536	1.9051199999999993	3.538079999999999	4.0980799999999995	157.20528000000002	0.0
14	74	0.96	0.19	0.82	13.44	0.5600000000000005	76.5536	4.463423999999998	0.9797760000000002	1.5397760000000007	154.646976	0.0
14	74	0.96	0.19	0.36	13.44	0.5600000000000005	76.5536	1.9595519999999993	3.4836479999999987	4.043647999999999	157.150848	0.0
14	74	0.96	0.19	0.88	13.44	0.5600000000000005	76.5536	4.790015999999999	0.6531839999999995	1.213184	154.32038400000002	0.0
14	74	0.96	0.19	0.92	13.44	0.5600000000000005	76.5536	5.007743999999999	0.4354559999999994	0.9954559999999999	154.102656	0.0
14	74	0.96	0.19	0.99	13.44	0.5600000000000005	76.5536	5.388767999999998	0.05443200000000026	0.6144320000000008	153.721632	0.0
14	74	0.96	0.19	0.85	13.44	0.5600000000000005	76.5536	4.626719999999999	0.8164799999999994	1.37648	154.48368	0.0
14	74	0.96	0.19	0.53	13.44	0.5600000000000005	76.5536	2.884895999999999	2.5583039999999992	3.1183039999999997	156.225504	0.0
14	74	0.96	0.19	0.8	13.44	0.5600000000000005	76.5536	4.354559999999998	1.0886399999999998	1.6486400000000003	154.75584	0.0
14	74	0.96	0.19	0.73	13.44	0.5600000000000005	76.5536	3.973535999999999	1.4696639999999994	2.029664	155.136864	0.0
14	74	0.96	0.5	0.37	13.44	0.5600000000000005	80.72	1.2432	2.1168000000000005	2.676800000000001	164.1168	0.0
14	74	0.96	0.5	0.44	13.44	0.5600000000000005	80.72	1.4784000000000002	1.8816000000000002	2.4416000000000007	163.8816	0.0
14	74	0.96	0.5	0.4	13.44	0.5600000000000005	80.72	1.3440000000000003	2.016	2.5760000000000005	164.016	0.0
14	74	0.96	0.5	0.35	13.44	0.5600000000000005	80.72	1.176	2.184	2.7440000000000007	164.184	0.0
14	74	0.96	0.5	0.47	13.44	0.5600000000000005	80.72	1.5792000000000002	1.7808000000000002	2.3408000000000007	163.7808	0.0
14	74	0.96	0.5	0.74	13.44	0.5600000000000005	80.72	2.4864	0.8736000000000002	1.4336000000000007	162.8736	0.0
14	74	0.96	0.5	0.17	13.44	0.5600000000000005	80.72	0.5712	2.7888	3.3488000000000007	164.7888	0.0
14	74	0.96	0.5	0.61	13.44	0.5600000000000005	80.72	2.0496000000000003	1.3104	1.8704000000000005	163.3104	0.0
14	74	0.96	0.5	0.54	13.44	0.5600000000000005	80.72	1.8144000000000002	1.5456	2.105600000000001	163.5456	0.0
14	74	0.96	0.5	0.73	13.44	0.5600000000000005	80.72	2.4528000000000003	0.9072	1.4672000000000005	162.9072	0.0
14	74	0.96	0.22	0.31	13.44	0.5600000000000005	76.9568	1.6248959999999997	3.6167039999999995	4.176704	158.090304	0.0
14	74	0.96	0.22	0.12	13.44	0.5600000000000005	76.9568	0.6289919999999999	4.612607999999999	5.172607999999999	159.086208	0.0
14	74	0.96	0.22	0.01	13.44	0.5600000000000005	76.9568	0.05241599999999999	5.189183999999999	5.749184	159.662784	0.0
14	74	0.96	0.22	0.09	13.44	0.5600000000000005	76.9568	0.4717439999999999	4.769855999999999	5.3298559999999995	159.243456	0.0
14	74	0.96	0.22	0.49	13.44	0.5600000000000005	76.9568	2.5683839999999996	2.6732159999999996	3.233216	157.146816	0.0
14	74	0.96	0.22	0.91	13.44	0.5600000000000005	76.9568	4.769855999999999	0.47174400000000016	1.0317440000000007	154.945344	0.0
14	74	0.96	0.22	0.74	13.44	0.5600000000000005	76.9568	3.878783999999999	1.362816	1.9228160000000005	155.836416	0.0
14	74	0.96	0.22	0.79	13.44	0.5600000000000005	76.9568	4.140864	1.1007359999999995	1.660736	155.57433600000002	0.0
14	74	0.96	0.22	0.1	13.44	0.5600000000000005	76.9568	0.52416	4.717439999999999	5.2774399999999995	159.19104000000002	0.0
14	74	0.96	0.22	0.11	13.44	0.5600000000000005	76.9568	0.5765759999999999	4.665023999999999	5.2250239999999994	159.138624	0.0
14	74	0.96	0.11	0.41	13.44	0.5600000000000005	75.4784	2.452128000000001	3.528672000000002	4.0886720000000025	155.045472	0.0
14	74	0.96	0.11	0.8	13.44	0.5600000000000005	75.4784	4.784640000000002	1.1961600000000008	1.7561600000000013	152.71295999999998	0.0
14	74	0.96	0.11	0.42	13.44	0.5600000000000005	75.4784	2.5119360000000013	3.4688640000000017	4.028864000000002	154.98566399999999	0.0
14	74	0.96	0.11	0.34	13.44	0.5600000000000005	75.4784	2.033472000000001	3.947328000000002	4.507328000000003	155.464128	0.0
14	74	0.96	0.11	0.19	13.44	0.5600000000000005	75.4784	1.1363520000000005	4.8444480000000025	5.404448000000003	156.361248	0.0
14	74	0.96	0.11	0.81	13.44	0.5600000000000005	75.4784	4.8444480000000025	1.1363520000000005	1.696352000000001	152.65315199999998	0.0
14	74	0.96	0.11	0.36	13.44	0.5600000000000005	75.4784	2.1530880000000012	3.827712000000002	4.387712000000002	155.34451199999998	0.0
14	74	0.96	0.11	0.69	13.44	0.5600000000000005	75.4784	4.1267520000000015	1.8540480000000015	2.414048000000002	153.370848	0.0
14	74	0.96	0.11	0.74	13.44	0.5600000000000005	75.4784	4.425792000000002	1.5550080000000008	2.1150080000000013	153.07180799999998	0.0
14	74	0.96	0.11	0.65	13.44	0.5600000000000005	75.4784	3.887520000000002	2.093280000000001	2.6532800000000014	153.61007999999998	0.0
14	74	0.96	0.58	0.46	13.44	0.5600000000000005	81.7952	1.2983040000000012	1.5240960000000014	2.084096000000002	165.67449599999998	0.0
14	74	0.96	0.58	0.72	13.44	0.5600000000000005	81.7952	2.032128000000002	0.7902720000000008	1.3502720000000012	164.94067199999998	0.0
14	74	0.96	0.58	0.88	13.44	0.5600000000000005	81.7952	2.4837120000000024	0.3386880000000003	0.8986880000000008	164.48908799999998	0.0
14	74	0.96	0.58	0.99	13.44	0.5600000000000005	81.7952	2.7941760000000024	0.02822400000000025	0.5882240000000007	164.17862399999999	0.0
14	74	0.96	0.58	0.36	13.44	0.5600000000000005	81.7952	1.016064000000001	1.8063360000000017	2.366336000000002	165.95673599999998	0.0
14	74	0.96	0.58	0.49	13.44	0.5600000000000005	81.7952	1.3829760000000013	1.4394240000000014	1.9994240000000019	165.589824	0.0
14	74	0.96	0.58	0.94	13.44	0.5600000000000005	81.7952	2.6530560000000025	0.16934400000000016	0.7293440000000007	164.319744	0.0
14	74	0.96	0.58	0.95	13.44	0.5600000000000005	81.7952	2.6812800000000023	0.14112000000000036	0.7011200000000009	164.29152	0.0
14	74	0.96	0.58	0.91	13.44	0.5600000000000005	81.7952	2.5683840000000027	0.254016	0.8140160000000005	164.404416	0.0
14	74	0.96	0.58	0.93	13.44	0.5600000000000005	81.7952	2.6248320000000027	0.19756799999999997	0.7575680000000005	164.34796799999998	0.0
14	74	0.96	0.73	0.13	13.44	0.5600000000000005	83.8112	0.235872	1.578528	2.1385280000000004	169.760928	0.0
14	74	0.96	0.73	0.34	13.44	0.5600000000000005	83.8112	0.616896	1.197504	1.7575040000000004	169.379904	0.0
14	74	0.96	0.73	0.29	13.44	0.5600000000000005	83.8112	0.526176	1.288224	1.8482240000000005	169.470624	0.0
14	74	0.96	0.73	0.05	13.44	0.5600000000000005	83.8112	0.09072000000000001	1.72368	2.2836800000000004	169.90608	0.0
14	74	0.96	0.73	0.74	13.44	0.5600000000000005	83.8112	1.342656	0.47174399999999994	1.0317440000000004	168.654144	0.0
14	74	0.96	0.73	0.79	13.44	0.5600000000000005	83.8112	1.433376	0.38102400000000003	0.9410240000000005	168.563424	0.0
14	74	0.96	0.73	0.8	13.44	0.5600000000000005	83.8112	1.4515200000000001	0.36287999999999987	0.9228800000000004	168.54528	0.0
14	74	0.96	0.73	0.23	13.44	0.5600000000000005	83.8112	0.417312	1.397088	1.9570880000000006	169.579488	0.0
14	74	0.96	0.73	0.08	13.44	0.5600000000000005	83.8112	0.145152	1.669248	2.2292480000000006	169.851648	0.0
14	74	0.96	0.73	0.57	13.44	0.5600000000000005	83.8112	1.034208	0.780192	1.3401920000000005	168.962592	0.0
14	74	0.55	0.45	0.74	7.700000000000001	6.299999999999999	77.465	1.5669499999999992	0.5505499999999997	6.850549999999998	161.78055	0.0
14	74	0.55	0.45	0.48	7.700000000000001	6.299999999999999	77.465	1.0163999999999993	1.1010999999999995	7.401099999999999	162.3311	0.0
14	74	0.55	0.45	0.75	7.700000000000001	6.299999999999999	77.465	1.5881249999999991	0.5293749999999997	6.829374999999999	161.759375	0.0
14	74	0.55	0.45	0.65	7.700000000000001	6.299999999999999	77.465	1.3763749999999992	0.7411249999999996	7.041124999999998	161.971125	0.0
14	74	0.55	0.45	0.52	7.700000000000001	6.299999999999999	77.465	1.1010999999999995	1.0163999999999993	7.316399999999998	162.2464	0.0
14	74	0.55	0.45	0.67	7.700000000000001	6.299999999999999	77.465	1.4187249999999993	0.6987749999999995	6.998774999999998	161.928775	0.0
14	74	0.55	0.45	0.1	7.700000000000001	6.299999999999999	77.465	0.21174999999999988	1.905749999999999	8.205749999999998	163.13575	0.0
14	74	0.55	0.45	0.28	7.700000000000001	6.299999999999999	77.465	0.5928999999999998	1.524599999999999	7.8245999999999984	162.7546	0.0
14	74	0.55	0.45	0.14	7.700000000000001	6.299999999999999	77.465	0.2964499999999999	1.821049999999999	8.121049999999999	163.05105	0.0
14	74	0.55	0.45	0.02	7.700000000000001	6.299999999999999	77.465	0.04234999999999998	2.075149999999999	8.375149999999998	163.30515	0.0
14	74	0.55	0.3	0.1	7.700000000000001	6.299999999999999	76.31	0.26949999999999996	2.4254999999999995	8.725499999999998	161.34550000000002	0.0
14	74	0.55	0.3	0.16	7.700000000000001	6.299999999999999	76.31	0.4311999999999999	2.2637999999999994	8.563799999999999	161.1838	0.0
14	74	0.55	0.3	0.26	7.700000000000001	6.299999999999999	76.31	0.7006999999999999	1.9942999999999995	8.294299999999998	160.9143	0.0
14	74	0.55	0.3	0.17	7.700000000000001	6.299999999999999	76.31	0.45814999999999995	2.2368499999999996	8.536849999999998	161.15685	0.0
14	74	0.55	0.3	0.54	7.700000000000001	6.299999999999999	76.31	1.4552999999999998	1.2396999999999996	7.539699999999998	160.15970000000002	0.0
14	74	0.55	0.3	1.0	7.700000000000001	6.299999999999999	76.31	2.6949999999999994	0.0	6.299999999999999	158.92000000000002	0.0
14	74	0.55	0.3	0.38	7.700000000000001	6.299999999999999	76.31	1.0240999999999998	1.6708999999999996	7.9708999999999985	160.5909	0.0
14	74	0.55	0.3	0.31	7.700000000000001	6.299999999999999	76.31	0.8354499999999998	1.8595499999999996	8.15955	160.77955	0.0
14	74	0.55	0.3	0.67	7.700000000000001	6.299999999999999	76.31	1.8056499999999998	0.8893499999999996	7.189349999999998	159.80935	0.0
14	74	0.55	0.3	0.49	7.700000000000001	6.299999999999999	76.31	1.3205499999999997	1.3744499999999997	7.674449999999998	160.29445	0.0
14	74	0.55	0.27	0.54	7.700000000000001	6.299999999999999	76.07900000000001	1.5176699999999983	1.2928299999999984	7.5928299999999975	159.75083	0.0
14	74	0.55	0.27	0.09	7.700000000000001	6.299999999999999	76.07900000000001	0.2529449999999997	2.557554999999997	8.857554999999996	161.015555	0.0
14	74	0.55	0.27	0.98	7.700000000000001	6.299999999999999	76.07900000000001	2.7542899999999966	0.05621000000000009	6.356209999999999	158.51421000000002	0.0
14	74	0.55	0.27	0.91	7.700000000000001	6.299999999999999	76.07900000000001	2.557554999999997	0.25294499999999953	6.5529449999999985	158.710945	0.0
14	74	0.55	0.27	0.86	7.700000000000001	6.299999999999999	76.07900000000001	2.417029999999997	0.39346999999999976	6.693469999999999	158.85147	0.0
14	74	0.55	0.27	0.75	7.700000000000001	6.299999999999999	76.07900000000001	2.1078749999999973	0.7026249999999994	7.002624999999998	159.160625	0.0
14	74	0.55	0.27	0.99	7.700000000000001	6.299999999999999	76.07900000000001	2.7823949999999966	0.028105000000000047	6.328104999999999	158.486105	0.0
14	74	0.55	0.27	0.03	7.700000000000001	6.299999999999999	76.07900000000001	0.08431499999999989	2.726184999999997	9.026184999999996	161.184185	0.0
14	74	0.55	0.27	0.74	7.700000000000001	6.299999999999999	76.07900000000001	2.0797699999999977	0.730729999999999	7.030729999999998	159.18873000000002	0.0
14	74	0.55	0.27	0.69	7.700000000000001	6.299999999999999	76.07900000000001	1.9392449999999974	0.8712549999999992	7.171254999999999	159.32925500000002	0.0
14	74	0.55	0.84	0.23	7.700000000000001	6.299999999999999	80.468	0.14167999999999972	0.4743199999999991	6.774319999999998	167.71032	0.0
14	74	0.55	0.84	0.05	7.700000000000001	6.299999999999999	80.468	0.03079999999999994	0.5851999999999988	6.8851999999999975	167.8212	0.0
14	74	0.55	0.84	0.12	7.700000000000001	6.299999999999999	80.468	0.07391999999999985	0.5420799999999989	6.8420799999999975	167.77808000000002	0.0
14	74	0.55	0.84	0.09	7.700000000000001	6.299999999999999	80.468	0.055439999999999885	0.5605599999999988	6.860559999999998	167.79656	0.0
14	74	0.55	0.84	0.95	7.700000000000001	6.299999999999999	80.468	0.5851999999999988	0.03079999999999994	6.330799999999999	167.26680000000002	0.0
14	74	0.55	0.84	0.58	7.700000000000001	6.299999999999999	80.468	0.35727999999999926	0.2587199999999995	6.558719999999998	167.49472	0.0
14	74	0.55	0.84	0.77	7.700000000000001	6.299999999999999	80.468	0.4743199999999991	0.1416799999999997	6.441679999999999	167.37768	0.0
14	74	0.55	0.84	0.46	7.700000000000001	6.299999999999999	80.468	0.28335999999999945	0.3326399999999993	6.6326399999999985	167.56864000000002	0.0
14	74	0.55	0.84	0.44	7.700000000000001	6.299999999999999	80.468	0.27103999999999945	0.3449599999999993	6.644959999999998	167.58096	0.0
14	74	0.55	0.84	0.51	7.700000000000001	6.299999999999999	80.468	0.3141599999999994	0.3018399999999994	6.601839999999998	167.53784000000002	0.0
14	74	0.55	0.57	0.67	7.700000000000001	6.299999999999999	78.389	1.1091850000000019	0.5463150000000008	6.846315	163.624315	0.0
14	74	0.55	0.57	0.13	7.700000000000001	6.299999999999999	78.389	0.21521500000000035	1.4402850000000023	7.740285000000001	164.518285	0.0
14	74	0.55	0.57	0.48	7.700000000000001	6.299999999999999	78.389	0.7946400000000012	0.8608600000000014	7.1608600000000004	163.93886	0.0
14	74	0.55	0.57	0.93	7.700000000000001	6.299999999999999	78.389	1.5396150000000026	0.11588500000000002	6.415884999999999	163.193885	0.0
14	74	0.55	0.57	0.5	7.700000000000001	6.299999999999999	78.389	0.8277500000000013	0.8277500000000013	7.127750000000001	163.90574999999998	0.0
14	74	0.55	0.57	0.71	7.700000000000001	6.299999999999999	78.389	1.1754050000000018	0.4800950000000008	6.780094999999999	163.55809499999998	0.0
14	74	0.55	0.57	0.14	7.700000000000001	6.299999999999999	78.389	0.2317700000000004	1.4237300000000022	7.7237300000000015	164.50172999999998	0.0
14	74	0.55	0.57	0.82	7.700000000000001	6.299999999999999	78.389	1.357510000000002	0.29799000000000064	6.597989999999999	163.37599	0.0
14	74	0.55	0.57	0.58	7.700000000000001	6.299999999999999	78.389	0.9601900000000014	0.6953100000000012	6.99531	163.77330999999998	0.0
14	74	0.55	0.57	0.79	7.700000000000001	6.299999999999999	78.389	1.3078450000000021	0.3476550000000005	6.647654999999999	163.42565499999998	0.0
14	74	0.55	0.23	0.63	7.700000000000001	6.299999999999999	75.771	1.8676350000000002	1.096865	7.396864999999999	158.938865	0.0
14	74	0.55	0.23	0.89	7.700000000000001	6.299999999999999	75.771	2.638405	0.326095	6.626094999999999	158.168095	0.0
14	74	0.55	0.23	0.49	7.700000000000001	6.299999999999999	75.771	1.4526050000000001	1.511895	7.811894999999999	159.353895	0.0
14	74	0.55	0.23	0.45	7.700000000000001	6.299999999999999	75.771	1.334025	1.6304750000000001	7.9304749999999995	159.472475	0.0
14	74	0.55	0.23	0.69	7.700000000000001	6.299999999999999	75.771	2.045505	0.9189950000000002	7.218995	158.760995	0.0
14	74	0.55	0.23	0.06	7.700000000000001	6.299999999999999	75.771	0.17787	2.78663	9.08663	160.62863	0.0
14	74	0.55	0.23	0.55	7.700000000000001	6.299999999999999	75.771	1.6304750000000001	1.334025	7.634024999999999	159.176025	0.0
14	74	0.55	0.23	0.65	7.700000000000001	6.299999999999999	75.771	1.9269250000000002	1.037575	7.337574999999999	158.879575	0.0
14	74	0.55	0.23	0.02	7.700000000000001	6.299999999999999	75.771	0.05929	2.9052100000000003	9.20521	160.74721	0.0
14	74	0.55	0.23	0.92	7.700000000000001	6.299999999999999	75.771	2.7273400000000003	0.23715999999999982	6.537159999999998	158.07916	0.0
14	74	0.55	0.7	0.15	7.700000000000001	6.299999999999999	79.39	0.17325000000000004	0.9817500000000002	7.281749999999999	166.06175	0.0
14	74	0.55	0.7	0.88	7.700000000000001	6.299999999999999	79.39	1.0164000000000002	0.13860000000000006	6.438599999999999	165.2186	0.0
14	74	0.55	0.7	0.05	7.700000000000001	6.299999999999999	79.39	0.05775000000000002	1.0972500000000003	7.39725	166.17725000000002	0.0
14	74	0.55	0.7	0.14	7.700000000000001	6.299999999999999	79.39	0.16170000000000004	0.9933000000000002	7.2932999999999995	166.0733	0.0
14	74	0.55	0.7	0.29	7.700000000000001	6.299999999999999	79.39	0.33495	0.8200500000000002	7.120049999999999	165.90005	0.0
14	74	0.55	0.7	0.81	7.700000000000001	6.299999999999999	79.39	0.9355500000000002	0.21945000000000003	6.519449999999999	165.29945	0.0
14	74	0.55	0.7	0.8	7.700000000000001	6.299999999999999	79.39	0.9240000000000003	0.23099999999999998	6.530999999999999	165.311	0.0
14	74	0.55	0.7	0.31	7.700000000000001	6.299999999999999	79.39	0.3580500000000001	0.7969500000000002	7.096949999999999	165.87695	0.0
14	74	0.55	0.7	0.76	7.700000000000001	6.299999999999999	79.39	0.8778000000000002	0.2772	6.577199999999999	165.3572	0.0
14	74	0.55	0.7	0.95	7.700000000000001	6.299999999999999	79.39	1.0972500000000003	0.05774999999999997	6.357749999999999	165.13775	0.0
14	74	0.55	0.17	0.9	7.700000000000001	6.299999999999999	75.309	2.875950000000002	0.31955	6.6195499999999985	157.23755	0.0
14	74	0.55	0.17	0.34	7.700000000000001	6.299999999999999	75.309	1.0864700000000007	2.109030000000001	8.40903	159.02703	0.0
14	74	0.55	0.17	0.98	7.700000000000001	6.299999999999999	75.309	3.131590000000002	0.06390999999999991	6.363909999999999	156.98191	0.0
14	74	0.55	0.17	0.97	7.700000000000001	6.299999999999999	75.309	3.0996350000000015	0.09586500000000031	6.395864999999999	157.01386499999998	0.0
14	74	0.55	0.17	0.02	7.700000000000001	6.299999999999999	75.309	0.06391000000000004	3.131590000000002	9.43159	160.04959	0.0
14	74	0.55	0.17	0.47	7.700000000000001	6.299999999999999	75.309	1.5018850000000008	1.693615000000001	7.993615	158.611615	0.0
14	74	0.55	0.17	0.27	7.700000000000001	6.299999999999999	75.309	0.8627850000000006	2.332715000000001	8.632715000000001	159.25071499999999	0.0
14	74	0.55	0.17	0.8	7.700000000000001	6.299999999999999	75.309	2.556400000000002	0.6391	6.939099999999999	157.5571	0.0
14	74	0.55	0.17	0.18	7.700000000000001	6.299999999999999	75.309	0.5751900000000003	2.6203100000000017	8.92031	159.53831	0.0
14	74	0.55	0.17	0.7	7.700000000000001	6.299999999999999	75.309	2.236850000000001	0.9586500000000009	7.258649999999999	157.87664999999998	0.0
14	74	0.55	0.47	0.41	7.700000000000001	6.299999999999999	77.619	0.8366050000000003	1.2038950000000004	7.503894999999999	162.741895	0.0
14	74	0.55	0.47	0.21	7.700000000000001	6.299999999999999	77.619	0.42850500000000014	1.6119950000000005	7.911994999999999	163.149995	0.0
14	74	0.55	0.47	0.07	7.700000000000001	6.299999999999999	77.619	0.14283500000000005	1.8976650000000006	8.197664999999999	163.435665	0.0
14	74	0.55	0.47	0.55	7.700000000000001	6.299999999999999	77.619	1.1222750000000004	0.9182250000000003	7.2182249999999994	162.456225	0.0
14	74	0.55	0.47	0.83	7.700000000000001	6.299999999999999	77.619	1.6936150000000005	0.3468850000000001	6.646884999999999	161.884885	0.0
14	74	0.55	0.47	0.75	7.700000000000001	6.299999999999999	77.619	1.5303750000000005	0.5101250000000002	6.810124999999999	162.048125	0.0
14	74	0.55	0.47	0.1	7.700000000000001	6.299999999999999	77.619	0.20405000000000006	1.8364500000000006	8.13645	163.37445	0.0
14	74	0.55	0.47	0.9	7.700000000000001	6.299999999999999	77.619	1.8364500000000006	0.20405000000000006	6.504049999999999	161.74205	0.0
14	74	0.55	0.47	0.48	7.700000000000001	6.299999999999999	77.619	0.9794400000000003	1.0610600000000003	7.361059999999999	162.59906	0.0
14	74	0.55	0.47	0.92	7.700000000000001	6.299999999999999	77.619	1.8772600000000006	0.16324000000000005	6.463239999999999	161.70123999999998	0.0
14	74	0.55	0.56	0.01	7.700000000000001	6.299999999999999	78.312	0.016940000000000018	1.6770600000000018	7.977060000000001	164.60106	0.0
14	74	0.55	0.56	0.49	7.700000000000001	6.299999999999999	78.312	0.8300600000000008	0.8639400000000009	7.16394	163.78794	0.0
14	74	0.55	0.56	0.43	7.700000000000001	6.299999999999999	78.312	0.7284200000000007	0.965580000000001	7.26558	163.88958	0.0
14	74	0.55	0.56	0.46	7.700000000000001	6.299999999999999	78.312	0.7792400000000008	0.9147600000000009	7.21476	163.83876	0.0
14	74	0.55	0.56	0.87	7.700000000000001	6.299999999999999	78.312	1.4737800000000014	0.2202200000000003	6.520219999999999	163.14422	0.0
14	74	0.55	0.56	0.16	7.700000000000001	6.299999999999999	78.312	0.2710400000000003	1.4229600000000016	7.7229600000000005	164.34696	0.0
14	74	0.55	0.56	0.58	7.700000000000001	6.299999999999999	78.312	0.982520000000001	0.7114800000000008	7.01148	163.63548	0.0
14	74	0.55	0.56	0.76	7.700000000000001	6.299999999999999	78.312	1.2874400000000013	0.4065600000000005	6.70656	163.33056	0.0
14	74	0.55	0.56	0.88	7.700000000000001	6.299999999999999	78.312	1.4907200000000016	0.20328000000000013	6.503279999999999	163.12727999999998	0.0
[truncated: 97,960 more rows]
